# Supplementary material for: Chromosome‐scale genome assembly‐assisted identification of Mi‐9 gene in Solanum arcanum accession LA2157, conferring heat‐stable resistance to Meloidogyne incognita
Source: Plant Biotechnol J. 2023 Apr 19;21(7):1496–509. doi: 10.1111/pbi.14055 (PMC10281608; doi:10.1111/pbi.14055)
Supplement: Supplementary file 2 — Table S1 Nanopore raw data and final assembled data of LA2157 genome. Table S2 Statistics of the LA2157 genome assembly and comparison with S. lycopersicum Heinz 1706 and S. pimpinellifolium LA2093. Table S3 The gene function annotation of LA1257. Table S4 Collinearity analysis between LA2157 and two susceptible species (Heinz 1706 and LA2093). Table S5 The genetic locus of NBS‐LRR genes in LA2157. Table S6 NBS‐LRR genes identified from the genome of LA2157, S. pimpinellifolium LA2093 and S. lycopersicum (Sly). Table S7 The gene function annotation of candidate Sarc_034200 region. Table S8 NBS‐LRR genes identified from706 kb region of LA2157, S. pimpinellifolium LA2093 and S. lycopersicum Heinz 1706. Table S9 Primes for silenced fragments of Sarc_034200 candidate genes. Table S10 qPCR primers for detection of the efficiency of gene silencing. Table S11 Primers for detection of Sarc_034200 T0 generation transgenic plants. [file PBI-21-1496-s001.zip › Supplementary materials-Table.S3.xlsx]

## Sheet: Table S3
Table S3 The gene function annotation of LA1257
geneid	swissprot	pfam	kegg	go	cog	caz
Sarc_000001-T1	locus=LA2157_chr00:17138:65912:+ ATP-dependent zinc metalloprotease FtsH 3 OS=Synechocystis sp. (strain PCC 6803 / Kazusa) GN=ftsH3 PE=1 SV=1	PF00004.24 ATPase family associated with various cellular activities (AAA) #PF01434.13 Peptidase family M41 #	-	-	KOG0727 26S proteasome regulatory complex, ATPase RPT3 O Posttranslational modification, protein turnover, chaperones	-
Sarc_000002-T1	-	-	-	-	-	-
Sarc_000003-T1	-	-	-	-	-	-
Sarc_000004-T1	-	-	-	-	-	-
Sarc_000005-T1	-	-	-	-	-	-
Sarc_000006-T1	-	-	-	-	-	-
Sarc_000007-T1	locus=LA2157_chr00:197843:199243:+ F-box/kelch-repeat protein At3g23880 OS=Arabidopsis thaliana GN=At3g23880 PE=2 SV=1	PF07734.8 F-box associated #PF00646.28 F-box domain #	-	0	LSE0004 A F-box domain R General function prediction only	-
Sarc_000008-T1	-	-	-	-	-	-
Sarc_000009-T1	-	PF12646.2 Domain of unknown function (DUF3783) #	-	-	-	-
Sarc_000010-T1	locus=LA2157_chr00:233641:237507:+ Lysine-specific histone demethylase 1 homolog 3 OS=Oryza sativa subsp. japonica GN=Os04g0560300 PE=2 SV=2	PF10167.4 Uncharacterised conserved protein #	-	-	KOG4523 Uncharacterized conserved protein S Function unknown	-
Sarc_000011-T1	locus=LA2157_chr00:237574:238668:+ Lysine-specific histone demethylase 1 homolog 3 OS=Arabidopsis thaliana GN=FLD PE=1 SV=1	PF01593.19 Flavin containing amine oxidoreductase #PF13450.1 NAD(P)-binding Rossmann-like domain #PF01266.19 FAD dependent oxidoreductase #PF00890.19 FAD binding domain #PF13738.1 Pyridine nucleotide-disulphide oxidoreductase #	-	-	KOG0029 Amine oxidase Q Secondary metabolites biosynthesis, transport and catabolism	-
Sarc_000012-T1	locus=LA2157_chr00:241405:243013:- Lysine-specific histone demethylase 1 homolog 3 OS=Arabidopsis thaliana GN=FLD PE=1 SV=1	PF01593.19 Flavin containing amine oxidoreductase #	-	-	KOG0029 Amine oxidase Q Secondary metabolites biosynthesis, transport and catabolism	-
Sarc_000013-T1	locus=LA2157_chr00:246933:251121:+ Lysine-specific histone demethylase 1 homolog 3 OS=Arabidopsis thaliana GN=FLD PE=1 SV=1	PF01593.19 Flavin containing amine oxidoreductase #PF13450.1 NAD(P)-binding Rossmann-like domain #	-	-	KOG0029 Amine oxidase Q Secondary metabolites biosynthesis, transport and catabolism	-
Sarc_000014-T1	-	-	-	-	-	-
Sarc_000015-T1	-	PF04640.9 PLATZ transcription factor #	-	-	LSE0429 A B-Box Zn-finger protein R General function prediction only	-
Sarc_000020-T1	-	-	-	-	-	-
Sarc_000021-T1	locus=LA2157_chr00:339046:340865:+ Uncharacterized protein ORF91 OS=Phalaenopsis aphrodite subsp. formosana PE=4 SV=1	-	-	-	-	-
Sarc_000022-T1	locus=LA2157_chr00:341158:349276:- NAD(P)H-quinone oxidoreductase subunit 5, chloroplastic OS=Solanum lycopersicum GN=ndhF PE=3 SV=2	PF00361.15 NADH-Ubiquinone/plastoquinone (complex I), various chains #PF01010.14 NADH-Ubiquinone oxidoreductase (complex I) subunit C-terminus #	-	-	KOG4668 NADH dehydrogenase subunits 2, 5, and related proteins C Energy production and conversion	-
Sarc_000023-T1	locus=LA2157_chr00:350363:356249:- NAD(P)H-quinone oxidoreductase subunit 1, chloroplastic OS=Nicotiana tabacum GN=ndhA PE=3 SV=3	PF00346.14 Respiratory-chain NADH dehydrogenase, 49 Kd subunit #PF14697.1 4Fe-4S dicluster domain #PF13237.1 4Fe-4S dicluster domain #PF00146.16 NADH dehydrogenase #PF13484.1 4Fe-4S double cluster binding domain #PF12797.2 4Fe-4S binding domain #PF00037.22 4Fe-4S binding domain #PF12838.2 4Fe-4S dicluster domain #PF13187.1 4Fe-4S dicluster domain #	-	-	KOG3256 NADH:ubiquinone oxidoreductase, NDUFS8/23 kDa subunit C Energy production and conversion	-
Sarc_000024-T1	locus=LA2157_chr00:360022:360717:- Putative membrane protein ycf1 OS=Solanum lycopersicum GN=ycf1-A PE=3 SV=1	PF05758.7 Ycf1 #	-	-	-	-
Sarc_000030-T1	locus=LA2157_chr00:377190:377795:- 30S ribosomal protein S4, chloroplastic OS=Solanum tuberosum GN=rps4 PE=3 SV=1	PF00163.14 Ribosomal protein S4/S9 N-terminal domain #PF01479.20 S4 domain #	-	-	KOG3301 Ribosomal protein S4 J Translation, ribosomal structure and biogenesis	-
Sarc_000033-T1	locus=LA2157_chr00:380653:381129:- NAD(P)H-quinone oxidoreductase subunit J, chloroplastic OS=Solanum lycopersicum GN=ndhJ PE=3 SV=1	PF00329.14 Respiratory-chain NADH dehydrogenase, 30 Kd subunit #	-	-	KOG1713 NADH-ubiquinone oxidoreductase, NDUFS3/30 kDa subunit C Energy production and conversion	-
Sarc_000034-T1	locus=LA2157_chr00:381235:381999:- NAD(P)H-quinone oxidoreductase subunit K, chloroplastic OS=Solanum tuberosum GN=ndhK PE=3 SV=3	PF01058.17 NADH ubiquinone oxidoreductase, 20 Kd subunit #	-	-	KOG1687 NADH-ubiquinone oxidoreductase, NUFS7/PSST/20 kDa subunit C Energy production and conversion	-
Sarc_000036-T1	locus=LA2157_chr00:384541:386201:- ATP synthase subunit beta, chloroplastic OS=Solanum lycopersicum GN=atpB PE=3 SV=1	PF00401.15 ATP synthase, Delta/Epsilon chain, long alpha-helix domain #PF00306.22 ATP synthase alpha/beta chain, C terminal domain #PF02823.11 ATP synthase, Delta/Epsilon chain, beta-sandwich domain #PF00006.20 ATP synthase alpha/beta family, nucleotide-binding domain #	-	-	KOG1351 Vacuolar H+-ATPase V1 sector, subunit B C Energy production and conversion	-
Sarc_000037-T1	locus=LA2157_chr00:387223:388608:+ Ribulose bisphosphate carboxylase large chain OS=Solanum lycopersicum GN=rbcL PE=1 SV=4	PF00016.15 Ribulose bisphosphate carboxylase large chain, catalytic domain #PF02788.11 Ribulose bisphosphate carboxylase large chain, N-terminal domain #	-	-	LSE2181 A Ribulose 1,5-bisphosphate carboxylase, large subunit C Energy production and conversion	-
Sarc_000038-T1	locus=LA2157_chr00:390204:392716:+ Acetyl-coenzyme A carboxylase carboxyl transferase subunit beta, chloroplastic OS=Solanum lycopersicum GN=accD PE=1 SV=2	PF01039.17 Carboxyl transferase domain #	-	-	KOG0540 3-Methylcrotonyl-CoA carboxylase, non-biotin containing subunit/Acetyl-CoA carboxylase carboxyl transferase, subunit beta EI Amino acid transport and metabolism;Lipid transport and metabolism	-
Sarc_000039-T1	locus=LA2157_chr00:394446:395408:+ Apocytochrome f OS=Solanum tuberosum GN=petA PE=3 SV=1	PF01333.14 Apocytochrome F, C-terminal #	-	-	-	-
Sarc_000040-T1	locus=LA2157_chr00:396991:401375:- Cytochrome b559 subunit alpha OS=Vitis vinifera GN=psbE PE=3 SV=1	PF00284.15 Lumenal portion of Cytochrome b559, alpha (gene psbE) subunit #PF00453.13 Ribosomal protein L20 #PF00283.14 Cytochrome b559, alpha (gene psbE) and beta (gene psbF)subunits #	-	-	KOG4707 Mitochondrial/chloroplast ribosomal protein L20 J Translation, ribosomal structure and biogenesis	-
Sarc_000041-T1	locus=LA2157_chr00:402404:403490:- ATP-dependent Clp protease proteolytic subunit OS=Solanum lycopersicum GN=clpP PE=3 SV=1	PF00574.18 Clp protease #	-	-	KOG0840 ATP-dependent Clp protease, proteolytic subunit O Posttranslational modification, protein turnover, chaperones	-
Sarc_000042-T1	locus=LA2157_chr00:403860:405868:+ Photosystem II CP47 chlorophyll apoprotein OS=Nicotiana tabacum GN=psbB PE=3 SV=1	PF00421.14 Photosystem II protein #	-	-	LSE2187 A Unnamed protein X --	-
Sarc_000043-T1	locus=LA2157_chr00:405934:406317:+ Photosystem II CP47 chlorophyll apoprotein OS=Triticum aestivum GN=psbB PE=3 SV=2	PF00421.14 Photosystem II protein #	-	-	LSE2187 A Unnamed protein X --	-
Sarc_000044-T1	locus=LA2157_chr00:407011:408756:+ Cytochrome b6 OS=Solanum tuberosum GN=petB PE=3 SV=1	PF00737.15 Photosystem II 10 kDa phosphoprotein #PF13631.1 Cytochrome b(N-terminal)/b6/petB #PF00033.14 Cytochrome b(N-terminal)/b6/petB #	-	-	KOG4663 Cytochrome b C Energy production and conversion	-
Sarc_000045-T1	locus=LA2157_chr00:412424:413324:- 50S ribosomal protein L14, chloroplastic OS=Nicotiana tabacum GN=rpl14 PE=3 SV=2	PF00238.14 Ribosomal protein L14p/L23e #	-	-	KOG0901 60S ribosomal protein L14/L17/L23 J Translation, ribosomal structure and biogenesis	-
Sarc_000046-T1	locus=LA2157_chr00:413449:413805:- 50S ribosomal protein L16, chloroplastic OS=Solanum lycopersicum GN=rpl16 PE=3 SV=1	PF00252.13 Ribosomal protein L16p/L10e #	-	-	KOG3422 Mitochondrial ribosomal protein L16 J Translation, ribosomal structure and biogenesis	-
Sarc_000047-T1	locus=LA2157_chr00:415034:416142:- 30S ribosomal protein S3, chloroplastic OS=Solanum tuberosum GN=rps3 PE=3 SV=1	PF00237.14 Ribosomal protein L22p/L17e #PF00189.15 Ribosomal protein S3, C-terminal domain #	-	-	KOG1711 Mitochondrial/chloroplast ribosomal protein L22 J Translation, ribosomal structure and biogenesis	-
Sarc_000050-T1	locus=LA2157_chr00:427184:428540:- NAD(P)H-quinone oxidoreductase subunit 2 B, chloroplastic OS=Coffea arabica GN=ndhB2 PE=3 SV=1	PF00361.15 NADH-Ubiquinone/plastoquinone (complex I), various chains #	-	-	KOG4668 NADH dehydrogenase subunits 2, 5, and related proteins C Energy production and conversion	-
Sarc_000051-T1	locus=LA2157_chr00:430264:443066:- NAD(P)H-quinone oxidoreductase subunit 1, chloroplastic OS=Solanum tuberosum GN=ndhA PE=3 SV=1	PF00361.15 NADH-Ubiquinone/plastoquinone (complex I), various chains #PF13746.1 4Fe-4S dicluster domain #PF00037.22 4Fe-4S binding domain #PF12838.2 4Fe-4S dicluster domain #PF13187.1 4Fe-4S dicluster domain #PF13237.1 4Fe-4S dicluster domain #PF00146.16 NADH dehydrogenase #PF13484.1 4Fe-4S double cluster binding domain #PF14697.1 4Fe-4S dicluster domain #PF00164.20 Ribosomal protein S12/S23 #	-	-	KOG4845 NADH dehydrogenase, subunit 4 C Energy production and conversion	-
Sarc_000052-T1	locus=LA2157_chr00:444475:444792:- NAD(P)H-quinone oxidoreductase subunit 1, chloroplastic OS=Solanum tuberosum GN=ndhA PE=3 SV=1	PF00146.16 NADH dehydrogenase #	-	-	KOG4770 NADH dehydrogenase subunit 1 C Energy production and conversion	-
Sarc_000053-T1	locus=LA2157_chr00:445088:445700:- NAD(P)H-quinone oxidoreductase subunit H, chloroplastic OS=Solanum lycopersicum GN=ndhH PE=3 SV=1	PF00346.14 Respiratory-chain NADH dehydrogenase, 49 Kd subunit #	-	-	KOG2870 NADH:ubiquinone oxidoreductase, NDUFS2/49 kDa subunit C Energy production and conversion	-
Sarc_000055-T1	locus=LA2157_chr00:454384:454863:- Protein ycf2 OS=Solanum lycopersicum GN=ycf2-A PE=2 SV=2	PF05695.7 Plant protein of unknown function (DUF825) #	-	-	LSE2185 A Unnamed protein X --	-
Sarc_000061-T1	locus=LA2157_chr00:475727:478067:- ATP synthase subunit a, chloroplastic OS=Solanum lycopersicum GN=atpI PE=3 SV=1	PF00318.15 Ribosomal protein S2 #PF00119.15 ATP synthase A chain #	-	-	KOG0832 Mitochondrial/chloroplast ribosomal protein S2 J Translation, ribosomal structure and biogenesis	-
Sarc_000063-T1	-	-	-	-	-	-
Sarc_000064-T1	-	-	-	-	-	-
Sarc_000065-T1	-	-	-	-	-	-
Sarc_000066-T1	-	-	-	-	-	-
Sarc_000067-T1	-	-	-	-	-	-
Sarc_000068-T1	locus=LA2157_chr00:1399851:1400981:+ Photosystem I assembly protein ycf3 OS=Solanum lycopersicum GN=ycf3 PE=3 SV=1	PF13181.1 Tetratricopeptide repeat #PF13432.1 Tetratricopeptide repeat #PF00515.23 Tetratricopeptide repeat #PF07719.12 Tetratricopeptide repeat #PF13431.1 Tetratricopeptide repeat #PF13424.1 Tetratricopeptide repeat #PF13414.1 TPR repeat #PF13176.1 Tetratricopeptide repeat #	-	-	KOG1124 FOG: TPR repeat R General function prediction only	-
Sarc_000069-T1	locus=LA2157_chr00:1401740:1406222:+ Photosystem I P700 chlorophyll a apoprotein A2 OS=Solanum lycopersicum GN=psaB PE=3 SV=1	PF00223.14 Photosystem I psaA/psaB protein #	-	-	LSE2188 A Photosystem I P700 apoprotein A2 C Energy production and conversion	-
Sarc_000070-T1	locus=LA2157_chr00:1406314:1406643:+ 30S ribosomal protein S14, chloroplastic OS=Solanum tuberosum GN=rps14 PE=3 SV=1	PF00253.16 Ribosomal protein S14p/S29e #	-	-	KOG1741 Mitochondrial/chloroplast ribosomal protein S14/S29 J Translation, ribosomal structure and biogenesis	-
Sarc_000074-T1	locus=LA2157_chr00:1408299:1410729:- Photosystem II CP43 chlorophyll apoprotein OS=Solanum lycopersicum GN=psbC PE=3 SV=1	PF00421.14 Photosystem II protein #PF00124.14 Photosynthetic reaction centre protein #	-	-	LSE2187 A Unnamed protein X --	-
Sarc_000080-T1	locus=LA2157_chr00:1417211:1420423:+ DNA-directed RNA polymerase subunit beta OS=Solanum lycopersicum GN=rpoB PE=3 SV=1	PF04561.9 RNA polymerase Rpb2, domain 2 #PF04563.10 RNA polymerase beta subunit #PF04565.11 RNA polymerase Rpb2, domain 3 #PF04560.15 RNA polymerase Rpb2, domain 7 #PF00562.23 RNA polymerase Rpb2, domain 6 #	-	-	KOG0216 RNA polymerase I, second largest subunit K Transcription	-
Sarc_000081-T1	locus=LA2157_chr00:1420450:1427546:+ DNA-directed RNA polymerase subunit beta'' OS=Solanum lycopersicum GN=rpoC2 PE=3 SV=1	PF04997.7 RNA polymerase Rpb1, domain 1 #PF04983.13 RNA polymerase Rpb1, domain 3 #PF05000.12 RNA polymerase Rpb1, domain 4 #PF04998.12 RNA polymerase Rpb1, domain 5 #PF00623.15 RNA polymerase Rpb1, domain 2 #	-	-	KOG0260 RNA polymerase II, large subunit K Transcription	-
Sarc_000082-T1	locus=LA2157_chr00:1427772:1428482:+ 30S ribosomal protein S2, chloroplastic OS=Nicotiana tabacum GN=rps2 PE=3 SV=1	PF00318.15 Ribosomal protein S2 #	-	-	KOG0832 Mitochondrial/chloroplast ribosomal protein S2 J Translation, ribosomal structure and biogenesis	-
Sarc_000083-T1	locus=LA2157_chr00:1428719:1429462:+ ATP synthase subunit a, chloroplastic OS=Solanum lycopersicum GN=atpI PE=3 SV=1	PF00119.15 ATP synthase A chain #	-	-	KOG4665 ATP synthase F0 subunit 6 and related proteins C Energy production and conversion	-
Sarc_000085-T1	-	-	-	-	-	-
Sarc_000089-T1	locus=LA2157_chr00:1453994:1456481:- NAD(P)H-quinone oxidoreductase subunit 2 B, chloroplastic OS=Coffea arabica GN=ndhB2 PE=3 SV=1	PF00361.15 NADH-Ubiquinone/plastoquinone (complex I), various chains #	-	-	KOG4668 NADH dehydrogenase subunits 2, 5, and related proteins C Energy production and conversion	-
Sarc_000090-T1	locus=LA2157_chr00:1458201:1458975:- 30S ribosomal protein S12-B, chloroplastic OS=Populus trichocarpa GN=rps12-B PE=3 SV=1	PF00164.20 Ribosomal protein S12/S23 #	-	-	KOG1750 Mitochondrial/chloroplast ribosomal protein S12 J Translation, ribosomal structure and biogenesis	-
Sarc_000092-T1	locus=LA2157_chr00:1465222:1465939:+ Uncharacterized protein ORF91 OS=Phalaenopsis aphrodite subsp. formosana PE=4 SV=1	-	-	-	-	-
Sarc_000095-T1	locus=LA2157_chr00:1470804:1473949:+ Putative membrane protein ycf1 OS=Solanum lycopersicum GN=ycf1-A PE=3 SV=1	PF05758.7 Ycf1 #	-	-	-	-
Sarc_000096-T1	locus=LA2157_chr00:1475221:1476970:+ NAD(P)H-quinone oxidoreductase subunit H, chloroplastic OS=Solanum lycopersicum GN=ndhH PE=3 SV=1	PF00346.14 Respiratory-chain NADH dehydrogenase, 49 Kd subunit #PF00146.16 NADH dehydrogenase #	-	-	KOG4770 NADH dehydrogenase subunit 1 C Energy production and conversion	-
Sarc_000097-T1	locus=LA2157_chr00:1479621:1481177:+ NAD(P)H-quinone oxidoreductase subunit 6, chloroplastic OS=Solanum lycopersicum GN=ndhG PE=3 SV=1	PF13187.1 4Fe-4S dicluster domain #PF12838.2 4Fe-4S dicluster domain #PF00037.22 4Fe-4S binding domain #PF13746.1 4Fe-4S dicluster domain #PF12837.2 4Fe-4S binding domain #PF14697.1 4Fe-4S dicluster domain #PF00499.15 NADH-ubiquinone/plastoquinone oxidoreductase chain 6 #	-	-	-	-
Sarc_000098-T1	locus=LA2157_chr00:1481712:1490532:+ NAD(P)H-quinone oxidoreductase subunit 5, chloroplastic OS=Solanum lycopersicum GN=ndhF PE=3 SV=2	PF01010.14 NADH-Ubiquinone oxidoreductase (complex I) subunit C-terminus #PF00361.15 NADH-Ubiquinone/plastoquinone (complex I), various chains #	-	-	KOG4845 NADH dehydrogenase, subunit 4 C Energy production and conversion	-
Sarc_000099-T1	-	-	-	-	-	-
Sarc_000101-T1	locus=LA2157_chr00:1501686:1503528:+ NAD(P)H-quinone oxidoreductase subunit 2 B, chloroplastic OS=Coffea arabica GN=ndhB2 PE=3 SV=1	PF00361.15 NADH-Ubiquinone/plastoquinone (complex I), various chains #	-	-	KOG4668 NADH dehydrogenase subunits 2, 5, and related proteins C Energy production and conversion	-
Sarc_000104-T1	locus=LA2157_chr00:1515632:1518118:+ NAD(P)H-quinone oxidoreductase subunit 2 B, chloroplastic OS=Coffea arabica GN=ndhB2 PE=3 SV=1	PF00361.15 NADH-Ubiquinone/plastoquinone (complex I), various chains #	-	-	KOG4668 NADH dehydrogenase subunits 2, 5, and related proteins C Energy production and conversion	-
Sarc_000108-T1	-	-	-	-	-	-
Sarc_000110-T1	locus=LA2157_chr00:1542620:1544310:- 30S ribosomal protein S2, chloroplastic OS=Nicotiana tabacum GN=rps2 PE=3 SV=1	PF00119.15 ATP synthase A chain #PF00318.15 Ribosomal protein S2 #	-	-	KOG4665 ATP synthase F0 subunit 6 and related proteins C Energy production and conversion	-
Sarc_000111-T1	locus=LA2157_chr00:1544880:1551627:- DNA-directed RNA polymerase subunit beta'' OS=Buxus microphylla GN=rpoC2 PE=3 SV=1	PF05000.12 RNA polymerase Rpb1, domain 4 #PF04983.13 RNA polymerase Rpb1, domain 3 #PF00623.15 RNA polymerase Rpb1, domain 2 #PF04998.12 RNA polymerase Rpb1, domain 5 #PF04997.7 RNA polymerase Rpb1, domain 1 #	-	-	KOG0261 RNA polymerase III, large subunit K Transcription	-
Sarc_000112-T1	locus=LA2157_chr00:1551654:1554866:- DNA-directed RNA polymerase subunit beta OS=Solanum lycopersicum GN=rpoB PE=3 SV=1	PF04560.15 RNA polymerase Rpb2, domain 7 #PF04565.11 RNA polymerase Rpb2, domain 3 #PF00562.23 RNA polymerase Rpb2, domain 6 #PF04563.10 RNA polymerase beta subunit #PF04561.9 RNA polymerase Rpb2, domain 2 #	-	-	KOG0216 RNA polymerase I, second largest subunit K Transcription	-
Sarc_000118-T1	locus=LA2157_chr00:1561351:1562412:+ Photosystem II D2 protein OS=Solanum tuberosum GN=psbD PE=3 SV=1	PF00124.14 Photosynthetic reaction centre protein #	-	-	LSE2189 A Photosystem II protein D1/D2 C Energy production and conversion	-
Sarc_000120-T1	locus=LA2157_chr00:1571107:1571448:+ 30S ribosomal protein S12-B, chloroplastic OS=Populus trichocarpa GN=rps12-B PE=3 SV=1	PF00164.20 Ribosomal protein S12/S23 #	-	-	KOG1750 Mitochondrial/chloroplast ribosomal protein S12 J Translation, ribosomal structure and biogenesis	-
Sarc_000121-T1	locus=LA2157_chr00:1574219:1574993:- 30S ribosomal protein S12-B, chloroplastic OS=Populus trichocarpa GN=rps12-B PE=3 SV=1	PF00164.20 Ribosomal protein S12/S23 #	-	-	KOG1750 Mitochondrial/chloroplast ribosomal protein S12 J Translation, ribosomal structure and biogenesis	-
Sarc_000123-T1	-	-	-	-	-	-
Sarc_000124-T1	locus=LA2157_chr00:1581291:1592297:- NAD(P)H-quinone oxidoreductase subunit 5, chloroplastic OS=Solanum lycopersicum GN=ndhF PE=3 SV=2	PF00361.15 NADH-Ubiquinone/plastoquinone (complex I), various chains #PF01010.14 NADH-Ubiquinone oxidoreductase (complex I) subunit C-terminus #	-	-	KOG4845 NADH dehydrogenase, subunit 4 C Energy production and conversion	-
Sarc_000125-T1	locus=LA2157_chr00:1592954:1598906:- NAD(P)H-quinone oxidoreductase subunit H, chloroplastic OS=Solanum lycopersicum GN=ndhH PE=3 SV=1	PF14697.1 4Fe-4S dicluster domain #PF00346.14 Respiratory-chain NADH dehydrogenase, 49 Kd subunit #PF12797.2 4Fe-4S binding domain #PF12837.2 4Fe-4S binding domain #PF13187.1 4Fe-4S dicluster domain #PF00037.22 4Fe-4S binding domain #PF13746.1 4Fe-4S dicluster domain #PF12838.2 4Fe-4S dicluster domain #PF13237.1 4Fe-4S dicluster domain #PF00146.16 NADH dehydrogenase #	-	-	KOG4770 NADH dehydrogenase subunit 1 C Energy production and conversion	-
Sarc_000126-T1	locus=LA2157_chr00:1602647:1603503:- Putative membrane protein ycf1 OS=Solanum lycopersicum GN=ycf1-A PE=3 SV=1	-	-	-	-	-
Sarc_000127-T1	-	-	-	-	-	-
Sarc_000128-T1	-	PF14309.1 Domain of unknown function (DUF4378) #PF12552.3 Protein of unknown function (DUF3741) #	-	-	LSE1543 A Unnamed protein X --	-
Sarc_000129-T1	-	PF11595.3 Protein of unknown function (DUF3245) #	-	-	-	-
Sarc_000130-T1	locus=LA2157_chr00:2041467:2041910:+ Ribosomal protein S14, mitochondrial OS=Oenothera berteriana GN=RPS14 PE=3 SV=2	PF00253.16 Ribosomal protein S14p/S29e #	-	-	-	-
Sarc_000131-T1	locus=LA2157_chr00:2046088:2050982:+ Probable acetyl-CoA acetyltransferase, cytosolic 2 OS=Arabidopsis thaliana GN=At5g47720 PE=2 SV=1	PF00108.18 Thiolase, N-terminal domain #PF02803.13 Thiolase, C-terminal domain #	-	-	KOG1392 Acetyl-CoA acetyltransferase I Lipid transport and metabolism	-
Sarc_000132-T1	locus=LA2157_chr00:2053453:2055683:+ WEB family protein At5g55860 OS=Arabidopsis thaliana GN=At5g55860 PE=2 SV=1	PF05701.6 Weak chloroplast movement under blue light #	-	-	LSE0131 A myosin heavy chain-like protein NR Cell motility;General function prediction only	-
Sarc_000133-T1	locus=LA2157_chr00:2061786:2063339:+ U-box domain-containing protein 33 OS=Arabidopsis thaliana GN=PUB33 PE=2 SV=2	-	-	-	-	-
Sarc_000134-T1	locus=LA2157_chr00:2064238:2066347:- Protein kinase G11A OS=Oryza sativa subsp. japonica GN=Os06g0291600 PE=2 SV=1	PF00069.20 Protein kinase domain #PF07714.12 Protein tyrosine kinase #	-	-	KOG0598 Ribosomal protein S6 kinase and related proteins RT General function prediction only;Signal transduction mechanisms	-
Sarc_000135-T1	-	-	-	-	-	-
Sarc_000136-T1	locus=LA2157_chr00:2117777:2119146:- Paired amphipathic helix protein Sin3-like 1 OS=Arabidopsis thaliana GN=SNL1 PE=1 SV=2	PF02671.16 Paired amphipathic helix repeat #	-	-	KOG4204 Histone deacetylase complex, SIN3 component B Chromatin structure and dynamics	-
Sarc_000137-T1	-	-	-	-	-	-
Sarc_000138-T1	locus=LA2157_chr00:2181811:2185493:- Paired amphipathic helix protein Sin3-like 1 OS=Arabidopsis thaliana GN=SNL1 PE=1 SV=2	PF02671.16 Paired amphipathic helix repeat #	-	-	KOG4204 Histone deacetylase complex, SIN3 component B Chromatin structure and dynamics	-
Sarc_000139-T1	-	-	-	-	-	-
Sarc_000140-T1	-	-	-	-	-	-
Sarc_000141-T1	-	-	-	-	-	-
Sarc_000142-T1	-	-	-	-	-	-
Sarc_000143-T1	-	-	-	-	-	-
Sarc_000144-T1	-	-	-	-	-	-
Sarc_000145-T1	-	-	-	-	-	-
Sarc_000146-T1	-	-	-	-	-	-
Sarc_000147-T1	-	-	-	-	-	-
Sarc_000148-T1	-	-	-	-	-	-
Sarc_000149-T1	-	-	-	-	-	-
Sarc_000150-T1	-	-	-	-	-	-
Sarc_000151-T1	-	-	-	-	-	-
Sarc_000152-T1	-	-	-	-	-	-
Sarc_000153-T1	-	-	-	-	-	-
Sarc_000154-T1	-	-	-	-	-	-
Sarc_000155-T1	-	-	-	-	-	-
Sarc_000156-T1	-	-	-	-	-	-
Sarc_000157-T1	-	-	-	-	-	-
Sarc_000158-T1	-	-	-	-	-	-
Sarc_000159-T1	-	-	-	-	-	-
Sarc_000160-T1	-	-	-	-	-	-
Sarc_000161-T1	-	-	-	-	-	-
Sarc_000162-T1	-	-	-	-	-	-
Sarc_000163-T1	-	-	-	-	-	-
Sarc_000164-T1	-	-	-	-	-	-
Sarc_000165-T1	-	-	-	-	-	-
Sarc_000166-T1	locus=LA2157_chr00:3436015:3439779:- Outer envelope pore protein 24A, chloroplastic OS=Arabidopsis thaliana GN=OEP24A PE=1 SV=1	-	-	-	LSE1709 A Unnamed protein X --	-
Sarc_000168-T1	-	-	-	-	-	-
Sarc_000170-T1	-	-	-	-	-	-
Sarc_000171-T1	-	-	-	-	-	-
Sarc_000172-T1	-	-	-	-	-	-
Sarc_000173-T1	-	-	-	-	-	-
Sarc_000174-T1	locus=LA2157_chr00:4265352:4267408:+ Putative cytochrome c biogenesis ccmF-like mitochondrial protein OS=Arabidopsis thaliana GN=CCMFC PE=1 SV=2	-	-	-	-	-
Sarc_000175-T1	locus=LA2157_chr00:4268163:4268789:+ Putative cytochrome c biogenesis ccmF-like mitochondrial protein OS=Arabidopsis thaliana GN=CCMFC PE=1 SV=2	-	-	-	-	-
Sarc_000176-T1	-	-	-	-	-	-
Sarc_000177-T1	-	-	-	-	-	-
Sarc_000178-T1	-	-	-	-	-	-
Sarc_000180-T1	-	-	-	-	-	-
Sarc_000181-T1	-	-	-	-	-	-
Sarc_000184-T1	-	-	-	-	-	-
Sarc_000185-T1	-	-	-	-	-	-
Sarc_000186-T1	locus=LA2157_chr00:4290251:4293890:- Cytochrome c oxidase subunit 3 OS=Helianthus annuus GN=COX3 PE=3 SV=1	PF06449.6 Mitochondrial domain of unknown function (DUF1082) #PF00510.13 Cytochrome c oxidase subunit III #PF02326.10 Plant ATP synthase F0 #	-	-	LSE2177 A Unnamed protein X --	-
Sarc_000187-T1	-	-	-	-	-	-
Sarc_000188-T1	locus=LA2157_chr00:4295531:4296200:- Ribosomal protein S1, mitochondrial OS=Marchantia polymorpha GN=RPS1 PE=3 SV=2	-	-	-	-	-
Sarc_000189-T1	-	-	-	-	-	-
Sarc_000190-T1	-	-	-	-	-	-
Sarc_000191-T1	-	-	-	-	-	-
Sarc_000192-T1	-	PF09775.4 Keratinocyte-associated protein 2 #	-	-	KOG4615 Uncharacterized conserved protein S Function unknown	-
Sarc_000193-T1	-	-	-	-	-	-
Sarc_000194-T1	-	-	-	-	-	-
Sarc_000195-T1	-	-	-	-	-	-
Sarc_000196-T1	-	-	-	-	-	-
Sarc_000197-T1	-	-	-	-	-	-
Sarc_000198-T1	-	-	-	-	-	-
Sarc_000199-T1	-	-	-	-	-	-
Sarc_000200-T1	-	-	-	-	-	-
Sarc_000201-T1	-	-	-	-	-	-
Sarc_000202-T1	-	-	-	-	-	-
Sarc_000203-T1	-	-	-	-	-	-
Sarc_000204-T1	-	-	-	-	-	-
Sarc_000205-T1	-	-	-	-	-	-
Sarc_000206-T1	-	-	-	-	-	-
Sarc_000207-T1	-	-	-	-	-	-
Sarc_000208-T1	-	-	-	-	-	-
Sarc_000209-T1	-	-	-	-	-	-
Sarc_000210-T1	-	-	-	-	-	-
Sarc_000211-T1	-	-	-	-	-	-
Sarc_000212-T1	-	-	-	-	-	-
Sarc_000213-T1	-	-	-	-	-	-
Sarc_000214-T1	-	-	-	-	-	-
Sarc_000215-T1	-	PF13960.1 Domain of unknown function (DUF4218) #	-	-	-	-
Sarc_000217-T1	locus=LA2157_chr00:5568984:5570017:- ATP synthase subunit beta, chloroplastic (Fragment) OS=Dicksonia antarctica GN=atpB PE=3 SV=2	PF00006.20 ATP synthase alpha/beta family, nucleotide-binding domain #PF00306.22 ATP synthase alpha/beta chain, C terminal domain #	-	-	KOG1350 F0F1-type ATP synthase, beta subunit C Energy production and conversion	-
Sarc_000218-T1	locus=LA2157_chr00:5571066:5571532:- Ribulose bisphosphate carboxylase large chain (Fragment) OS=Ajuga chamaepitys GN=rbcL PE=3 SV=1	-	-	-	-	-
Sarc_000219-T1	locus=LA2157_chr00:5571966:5572437:+ Ribulose bisphosphate carboxylase large chain OS=Avena sativa GN=rbcL PE=3 SV=1	PF00016.15 Ribulose bisphosphate carboxylase large chain, catalytic domain #	-	-	-	-
Sarc_000220-T1	locus=LA2157_chr00:5589133:5591537:- Photosystem II CP47 chlorophyll apoprotein OS=Nephroselmis olivacea GN=psbB PE=3 SV=1	-	-	-	-	-
Sarc_000221-T1	locus=LA2157_chr00:5594291:5596034:- Cytochrome b6 OS=Solanum tuberosum GN=petB PE=3 SV=1	PF00033.14 Cytochrome b(N-terminal)/b6/petB #PF13631.1 Cytochrome b(N-terminal)/b6/petB #PF00737.15 Photosystem II 10 kDa phosphoprotein #	-	-	KOG4663 Cytochrome b C Energy production and conversion	-
Sarc_000222-T1	locus=LA2157_chr00:5596661:5598186:- Photosystem II CP47 chlorophyll apoprotein OS=Nicotiana tabacum GN=psbB PE=3 SV=1	PF00421.14 Photosystem II protein #	-	-	LSE2187 A Unnamed protein X --	-
Sarc_000223-T1	locus=LA2157_chr00:5599560:5600646:+ ATP-dependent Clp protease proteolytic subunit OS=Solanum lycopersicum GN=clpP PE=3 SV=1	PF00574.18 Clp protease #	-	-	KOG0840 ATP-dependent Clp protease, proteolytic subunit O Posttranslational modification, protein turnover, chaperones	-
Sarc_000226-T1	locus=LA2157_chr00:5605558:5606059:+ Cytochrome b559 subunit alpha OS=Vitis vinifera GN=psbE PE=3 SV=1	PF00283.14 Cytochrome b559, alpha (gene psbE) and beta (gene psbF)subunits #PF00284.15 Lumenal portion of Cytochrome b559, alpha (gene psbE) subunit #	-	-	-	-
Sarc_000227-T1	locus=LA2157_chr00:5607648:5609510:- Apocytochrome f OS=Solanum tuberosum GN=petA PE=3 SV=1	PF01333.14 Apocytochrome F, C-terminal #PF03040.9 CemA family #	-	-	-	-
Sarc_000228-T1	locus=LA2157_chr00:5610275:5613181:- Acetyl-coenzyme A carboxylase carboxyl transferase subunit beta, chloroplastic OS=Solanum lycopersicum GN=accD PE=1 SV=2	PF02392.11 Ycf4 #PF01039.17 Carboxyl transferase domain #	-	-	KOG0540 3-Methylcrotonyl-CoA carboxylase, non-biotin containing subunit/Acetyl-CoA carboxylase carboxyl transferase, subunit beta EI Amino acid transport and metabolism;Lipid transport and metabolism	-
Sarc_000229-T1	locus=LA2157_chr00:5614446:5615830:- Ribulose bisphosphate carboxylase large chain OS=Solanum lycopersicum GN=rbcL PE=1 SV=4	PF00016.15 Ribulose bisphosphate carboxylase large chain, catalytic domain #PF02788.11 Ribulose bisphosphate carboxylase large chain, N-terminal domain #	-	-	LSE2181 A Ribulose 1,5-bisphosphate carboxylase, large subunit C Energy production and conversion	-
Sarc_000230-T1	locus=LA2157_chr00:5616739:5617882:+ ATP synthase subunit beta, chloroplastic OS=Solanum lycopersicum GN=atpB PE=3 SV=1	PF02874.18 ATP synthase alpha/beta family, beta-barrel domain #PF00006.20 ATP synthase alpha/beta family, nucleotide-binding domain #	-	-	KOG1350 F0F1-type ATP synthase, beta subunit C Energy production and conversion	-
Sarc_000232-T1	locus=LA2157_chr00:5621455:5621820:+ NAD(P)H-quinone oxidoreductase subunit K, chloroplastic OS=Solanum tuberosum GN=ndhK PE=3 SV=3	PF01058.17 NADH ubiquinone oxidoreductase, 20 Kd subunit #	-	-	KOG1687 NADH-ubiquinone oxidoreductase, NUFS7/PSST/20 kDa subunit C Energy production and conversion	-
Sarc_000233-T1	locus=LA2157_chr00:5621926:5622402:+ NAD(P)H-quinone oxidoreductase subunit J, chloroplastic OS=Solanum lycopersicum GN=ndhJ PE=3 SV=1	PF00329.14 Respiratory-chain NADH dehydrogenase, 30 Kd subunit #	-	-	KOG1713 NADH-ubiquinone oxidoreductase, NDUFS3/30 kDa subunit C Energy production and conversion	-
Sarc_000236-T1	locus=LA2157_chr00:5625261:5625866:+ 30S ribosomal protein S4, chloroplastic OS=Solanum tuberosum GN=rps4 PE=3 SV=1	PF01479.20 S4 domain #PF00163.14 Ribosomal protein S4/S9 N-terminal domain #	-	-	KOG3301 Ribosomal protein S4 J Translation, ribosomal structure and biogenesis	-
Sarc_000238-T1	locus=LA2157_chr00:5628370:5628876:+ 30S ribosomal protein S3, chloroplastic OS=Solanum tuberosum GN=rps3 PE=3 SV=1	PF00189.15 Ribosomal protein S3, C-terminal domain #	-	-	-	-
Sarc_000239-T1	locus=LA2157_chr00:5630105:5630461:+ 50S ribosomal protein L16, chloroplastic OS=Solanum lycopersicum GN=rpl16 PE=3 SV=1	PF00252.13 Ribosomal protein L16p/L10e #	-	-	KOG3422 Mitochondrial ribosomal protein L16 J Translation, ribosomal structure and biogenesis	-
Sarc_000240-T1	locus=LA2157_chr00:5630586:5631526:+ 30S ribosomal protein S8, chloroplastic OS=Solanum tuberosum GN=rps8 PE=3 SV=1	PF00238.14 Ribosomal protein L14p/L23e #PF00410.14 Ribosomal protein S8 #	-	-	KOG1754 40S ribosomal protein S15/S22 J Translation, ribosomal structure and biogenesis	-
Sarc_000241-T1	locus=LA2157_chr00:5635168:5635946:- Cytochrome b6 OS=Solanum tuberosum GN=petB PE=3 SV=1	PF00033.14 Cytochrome b(N-terminal)/b6/petB #PF13631.1 Cytochrome b(N-terminal)/b6/petB #	-	-	KOG4663 Cytochrome b C Energy production and conversion	-
Sarc_000242-T1	locus=LA2157_chr00:5636208:5636913:- Photosystem II reaction center protein H OS=Nicotiana tabacum GN=psbH PE=3 SV=2	PF00737.15 Photosystem II 10 kDa phosphoprotein #	-	-	-	-
Sarc_000243-T1	locus=LA2157_chr00:5637540:5639065:- Photosystem II CP47 chlorophyll apoprotein OS=Nicotiana tabacum GN=psbB PE=3 SV=1	PF00421.14 Photosystem II protein #	-	-	LSE2187 A Unnamed protein X --	-
Sarc_000244-T1	locus=LA2157_chr00:5640439:5641525:+ ATP-dependent Clp protease proteolytic subunit OS=Solanum lycopersicum GN=clpP PE=3 SV=1	PF00574.18 Clp protease #	-	-	KOG0840 ATP-dependent Clp protease, proteolytic subunit O Posttranslational modification, protein turnover, chaperones	-
Sarc_000247-T1	locus=LA2157_chr00:5649710:5650399:- Chloroplast envelope membrane protein OS=Solanum lycopersicum GN=cemA PE=3 SV=1	PF03040.9 CemA family #	-	-	-	-
Sarc_000248-T1	locus=LA2157_chr00:5651129:5654458:- Acetyl-coenzyme A carboxylase carboxyl transferase subunit beta, chloroplastic OS=Solanum lycopersicum GN=accD PE=1 SV=2	PF01039.17 Carboxyl transferase domain #PF02392.11 Ycf4 #	-	-	KOG0540 3-Methylcrotonyl-CoA carboxylase, non-biotin containing subunit/Acetyl-CoA carboxylase carboxyl transferase, subunit beta EI Amino acid transport and metabolism;Lipid transport and metabolism	-
Sarc_000249-T1	locus=LA2157_chr00:5655269:5656723:- Ribulose bisphosphate carboxylase large chain OS=Solanum lycopersicum GN=rbcL PE=1 SV=4	PF02788.11 Ribulose bisphosphate carboxylase large chain, N-terminal domain #PF00016.15 Ribulose bisphosphate carboxylase large chain, catalytic domain #	-	-	LSE2181 A Ribulose 1,5-bisphosphate carboxylase, large subunit C Energy production and conversion	-
Sarc_000250-T1	locus=LA2157_chr00:5657315:5659012:+ ATP synthase subunit beta, chloroplastic OS=Solanum lycopersicum GN=atpB PE=3 SV=1	PF02874.18 ATP synthase alpha/beta family, beta-barrel domain #PF00306.22 ATP synthase alpha/beta chain, C terminal domain #PF00006.20 ATP synthase alpha/beta family, nucleotide-binding domain #	-	-	KOG1351 Vacuolar H+-ATPase V1 sector, subunit B C Energy production and conversion	-
Sarc_000252-T1	locus=LA2157_chr00:5661959:5662723:+ NAD(P)H-quinone oxidoreductase subunit K, chloroplastic OS=Solanum tuberosum GN=ndhK PE=3 SV=3	PF01058.17 NADH ubiquinone oxidoreductase, 20 Kd subunit #	-	-	KOG1687 NADH-ubiquinone oxidoreductase, NUFS7/PSST/20 kDa subunit C Energy production and conversion	-
Sarc_000253-T1	locus=LA2157_chr00:5662829:5663305:+ NAD(P)H-quinone oxidoreductase subunit J, chloroplastic OS=Solanum lycopersicum GN=ndhJ PE=3 SV=1	PF00329.14 Respiratory-chain NADH dehydrogenase, 30 Kd subunit #	-	-	KOG1713 NADH-ubiquinone oxidoreductase, NDUFS3/30 kDa subunit C Energy production and conversion	-
Sarc_000256-T1	locus=LA2157_chr00:5666164:5667799:+ 30S ribosomal protein S4, chloroplastic OS=Solanum tuberosum GN=rps4 PE=3 SV=1	PF00163.14 Ribosomal protein S4/S9 N-terminal domain #PF01479.20 S4 domain #	-	-	KOG3301 Ribosomal protein S4 J Translation, ribosomal structure and biogenesis	-
Sarc_000257-T1	locus=LA2157_chr00:5668914:5670044:+ Photosystem I assembly protein ycf3 OS=Solanum lycopersicum GN=ycf3 PE=3 SV=1	PF00515.23 Tetratricopeptide repeat #PF13181.1 Tetratricopeptide repeat #PF13432.1 Tetratricopeptide repeat #PF13431.1 Tetratricopeptide repeat #PF07719.12 Tetratricopeptide repeat #PF13424.1 Tetratricopeptide repeat #PF13414.1 TPR repeat #PF13428.1 Tetratricopeptide repeat #PF13176.1 Tetratricopeptide repeat #	-	-	KOG1124 FOG: TPR repeat R General function prediction only	-
Sarc_000258-T1	locus=LA2157_chr00:5670803:5675285:+ Photosystem I P700 chlorophyll a apoprotein A2 OS=Solanum lycopersicum GN=psaB PE=3 SV=1	PF00223.14 Photosystem I psaA/psaB protein #	-	-	LSE2188 A Photosystem I P700 apoprotein A2 C Energy production and conversion	-
Sarc_000259-T1	locus=LA2157_chr00:5675377:5675706:+ 30S ribosomal protein S14, chloroplastic OS=Solanum tuberosum GN=rps14 PE=3 SV=1	PF00253.16 Ribosomal protein S14p/S29e #	-	-	KOG1741 Mitochondrial/chloroplast ribosomal protein S14/S29 J Translation, ribosomal structure and biogenesis	-
Sarc_000263-T1	locus=LA2157_chr00:5677362:5678315:- Photosystem II CP43 chlorophyll apoprotein OS=Solanum lycopersicum GN=psbC PE=3 SV=1	PF00421.14 Photosystem II protein #	-	-	LSE2187 A Unnamed protein X --	-
Sarc_000264-T1	locus=LA2157_chr00:5680147:5680488:- 30S ribosomal protein S12-B, chloroplastic OS=Populus trichocarpa GN=rps12-B PE=3 SV=1	PF00164.20 Ribosomal protein S12/S23 #	-	-	KOG1750 Mitochondrial/chloroplast ribosomal protein S12 J Translation, ribosomal structure and biogenesis	-
Sarc_000266-T1	-	-	-	-	-	-
Sarc_000267-T1	-	-	-	-	-	-
Sarc_000268-T1	-	-	-	-	-	-
Sarc_000269-T1	-	-	-	-	-	-
Sarc_000270-T1	-	-	-	-	-	-
Sarc_000271-T1	-	-	-	-	-	-
Sarc_000272-T1	locus=LA2157_chr00:5720587:5721975:- 30S ribosomal protein S2, chloroplastic OS=Nicotiana tabacum GN=rps2 PE=3 SV=1	PF00119.15 ATP synthase A chain #PF00318.15 Ribosomal protein S2 #	-	-	KOG4665 ATP synthase F0 subunit 6 and related proteins C Energy production and conversion	-
Sarc_000273-T1	locus=LA2157_chr00:5722201:5725923:- DNA-directed RNA polymerase subunit beta'' OS=Solanum lycopersicum GN=rpoC2 PE=3 SV=1	PF04998.12 RNA polymerase Rpb1, domain 5 #	-	-	-	-
Sarc_000274-T1	locus=LA2157_chr00:5725977:5729301:- DNA-directed RNA polymerase subunit beta' OS=Nicotiana tabacum GN=rpoC1 PE=3 SV=1	PF04983.13 RNA polymerase Rpb1, domain 3 #PF00623.15 RNA polymerase Rpb1, domain 2 #PF04997.7 RNA polymerase Rpb1, domain 1 #	-	-	KOG0260 RNA polymerase II, large subunit K Transcription	-
Sarc_000275-T1	locus=LA2157_chr00:5729328:5732538:- DNA-directed RNA polymerase subunit beta OS=Solanum lycopersicum GN=rpoB PE=3 SV=1	PF04560.15 RNA polymerase Rpb2, domain 7 #PF04565.11 RNA polymerase Rpb2, domain 3 #PF00562.23 RNA polymerase Rpb2, domain 6 #PF04561.9 RNA polymerase Rpb2, domain 2 #PF04563.10 RNA polymerase beta subunit #	-	-	KOG0216 RNA polymerase I, second largest subunit K Transcription	-
Sarc_000277-T1	-	-	-	-	-	-
Sarc_000278-T1	-	-	-	-	-	-
Sarc_000279-T1	-	-	-	-	KOG4768 Mitochondrial mRNA maturase A RNA processing and modification	-
Sarc_000280-T1	-	-	-	-	-	-
Sarc_000281-T1	locus=LA2157_chr00:5841401:5843748:- Uncharacterized mitochondrial protein AtMg01010 OS=Arabidopsis thaliana GN=AtMg01010 PE=4 SV=1	-	-	-	LSE2377 A Unnamed protein X --	-
Sarc_000282-T1	-	-	-	-	-	-
Sarc_000283-T1	-	-	-	-	-	-
Sarc_000284-T1	-	-	-	-	-	-
Sarc_000285-T1	-	-	-	-	-	-
Sarc_000286-T1	locus=LA2157_chr00:5848930:5850998:+ Uncharacterized mitochondrial protein AtMg01110 OS=Arabidopsis thaliana GN=AtMg01110 PE=4 SV=1	PF05919.6 Mitovirus RNA-dependent RNA polymerase #	-	-	LSE2161 A Unnamed protein X --	-
Sarc_000287-T1	-	-	-	-	-	-
Sarc_000288-T1	-	-	-	-	-	-
Sarc_000289-T1	-	-	-	-	-	-
Sarc_000290-T1	locus=LA2157_chr00:5863953:5864838:+ 60S ribosomal protein L2, mitochondrial OS=Arabidopsis thaliana GN=RPL2 PE=2 SV=1	PF00181.18 Ribosomal Proteins L2, RNA binding domain #	-	-	KOG0438 Mitochondrial/chloroplast ribosomal protein L2 J Translation, ribosomal structure and biogenesis	-
Sarc_000291-T1	-	-	-	-	-	-
Sarc_000292-T1	locus=LA2157_chr00:5867139:5867618:+ Uncharacterized mitochondrial protein ymf1 OS=Marchantia polymorpha GN=YMF1 PE=4 SV=1	-	-	-	-	-
Sarc_000293-T1	-	-	-	-	-	-
Sarc_000294-T1	-	-	-	-	-	-
Sarc_000295-T1	locus=LA2157_chr00:5873733:5874429:- ATP synthase subunit 9, mitochondrial OS=Petunia sp. GN=ATP9 PE=3 SV=1	PF00137.16 ATP synthase subunit C #	-	-	-	-
Sarc_000296-T1	-	-	-	-	-	-
Sarc_000298-T1	locus=LA2157_chr00:5885212:5891528:+ NADH-ubiquinone oxidoreductase chain 2 OS=Arabidopsis thaliana GN=ND2 PE=2 SV=2	-	-	-	-	-
Sarc_000301-T1	locus=LA2157_chr00:5893749:5894321:- NADH dehydrogenase [ubiquinone] iron-sulfur protein 3 OS=Solanum tuberosum GN=NAD9 PE=1 SV=3	PF00329.14 Respiratory-chain NADH dehydrogenase, 30 Kd subunit #	-	-	KOG1713 NADH-ubiquinone oxidoreductase, NDUFS3/30 kDa subunit C Energy production and conversion	-
Sarc_000302-T1	-	-	-	-	-	-
Sarc_000304-T1	-	-	-	-	-	-
Sarc_000305-T1	-	-	-	-	-	-
Sarc_000306-T1	-	-	-	-	-	-
Sarc_000307-T1	locus=LA2157_chr00:5905155:5908359:+ Apocytochrome f OS=Nicotiana tabacum GN=petA PE=3 SV=1	PF01333.14 Apocytochrome F, C-terminal #	-	-	-	-
Sarc_000308-T1	locus=LA2157_chr00:5908463:5911978:+ Putative cytochrome c biogenesis ccmB-like mitochondrial protein OS=Arabidopsis thaliana GN=CCMB PE=2 SV=2	PF03379.8 CcmB protein #	-	-	-	-
Sarc_000309-T1	-	-	-	-	-	-
Sarc_000310-T1	-	-	-	-	-	-
Sarc_000311-T1	-	-	-	-	-	-
Sarc_000312-T1	locus=LA2157_chr00:5915002:5915646:+ Uncharacterized mitochondrial protein AtMg00660 OS=Arabidopsis thaliana GN=AtMg00660 PE=4 SV=1	-	-	-	-	-
Sarc_000313-T1	locus=LA2157_chr00:5916297:5917129:- Uncharacterized mitochondrial protein AtMg01010 OS=Arabidopsis thaliana GN=AtMg01010 PE=4 SV=1	-	-	-	-	-
Sarc_000314-T1	-	-	-	-	-	-
Sarc_000315-T1	-	-	-	-	-	-
Sarc_000316-T1	locus=LA2157_chr00:5924391:5926059:- Photosystem II D2 protein OS=Pseudendoclonium akinetum GN=psbD PE=3 SV=1	PF00124.14 Photosynthetic reaction centre protein #	-	-	LSE2189 A Photosystem II protein D1/D2 C Energy production and conversion	-
Sarc_000317-T1	-	-	-	-	-	-
Sarc_000318-T1	-	-	-	-	-	-
Sarc_000319-T1	-	-	-	-	-	-
Sarc_000322-T1	-	-	-	-	-	-
Sarc_000323-T1	-	-	-	-	-	-
Sarc_000324-T1	-	-	-	-	-	-
Sarc_000325-T1	-	-	-	-	-	-
Sarc_000326-T1	-	-	-	-	-	-
Sarc_000327-T1	locus=LA2157_chr00:5944412:5944786:- Uncharacterized tatC-like protein ymf16 OS=Arabidopsis thaliana GN=YMF16 PE=2 SV=2	PF00902.13 Sec-independent protein translocase protein (TatC) #	-	-	-	-
Sarc_000328-T1	-	-	-	-	-	-
Sarc_000329-T1	locus=LA2157_chr00:5949652:5952059:+ Uncharacterized mitochondrial protein AtMg00030 OS=Arabidopsis thaliana GN=AtMg00030 PE=4 SV=1	-	-	-	-	-
Sarc_000330-T1	-	-	-	-	-	-
Sarc_000331-T1	locus=LA2157_chr00:5954684:5956632:+ ATP-binding cassette sub-family G member 2 OS=Macaca mulatta GN=ABCG2 PE=2 SV=1	-	-	-	-	-
Sarc_000332-T1	-	-	-	-	-	-
Sarc_000333-T1	-	-	-	-	-	-
Sarc_000334-T1	-	-	-	-	-	-
Sarc_000335-T1	locus=LA2157_chr00:5964845:5965744:- NADH-ubiquinone oxidoreductase chain 2 OS=Beta vulgaris GN=ND2 PE=3 SV=2	PF00361.15 NADH-Ubiquinone/plastoquinone (complex I), various chains #	-	-	KOG4668 NADH dehydrogenase subunits 2, 5, and related proteins C Energy production and conversion	-
Sarc_000336-T1	locus=LA2157_chr00:5966123:5966744:- NADH-ubiquinone oxidoreductase chain 2 OS=Beta vulgaris GN=ND2 PE=3 SV=2	-	-	-	-	-
Sarc_000337-T1	-	-	-	-	-	-
Sarc_000338-T1	locus=LA2157_chr00:5968144:5969878:- NADH-ubiquinone oxidoreductase chain 2 OS=Oenothera berteriana GN=ND2 PE=2 SV=2	-	-	-	KOG4668 NADH dehydrogenase subunits 2, 5, and related proteins C Energy production and conversion	-
Sarc_000339-T1	-	-	-	-	-	-
Sarc_000340-T1	locus=LA2157_chr00:5974808:5976852:- NADH-ubiquinone oxidoreductase chain 5 OS=Oenothera berteriana GN=ND5 PE=2 SV=2	PF00361.15 NADH-Ubiquinone/plastoquinone (complex I), various chains #PF00662.15 NADH-Ubiquinone oxidoreductase (complex I), chain 5 N-terminus #	-	-	KOG4668 NADH dehydrogenase subunits 2, 5, and related proteins C Energy production and conversion	-
Sarc_000341-T1	locus=LA2157_chr00:5977302:5977922:- Uncharacterized mitochondrial protein AtMg01280 OS=Arabidopsis thaliana GN=AtMg01280 PE=3 SV=1	-	-	-	LSE2159 A Uncharacterized protein related to the transmembrane portion of cytochrome c oxidase, subunit II R General function prediction only	-
Sarc_000342-T1	locus=LA2157_chr00:5978954:5983031:- NADH-ubiquinone oxidoreductase chain 4 OS=Brassica campestris GN=ND4 PE=3 SV=1	PF00361.15 NADH-Ubiquinone/plastoquinone (complex I), various chains #	-	-	KOG4845 NADH dehydrogenase, subunit 4 C Energy production and conversion	-
Sarc_000343-T1	-	-	-	-	-	-
Sarc_000344-T1	locus=LA2157_chr00:5984310:5985503:- NADH-ubiquinone oxidoreductase chain 4 OS=Brassica campestris GN=ND4 PE=3 SV=1	PF00361.15 NADH-Ubiquinone/plastoquinone (complex I), various chains #	-	-	KOG4845 NADH dehydrogenase, subunit 4 C Energy production and conversion	-
Sarc_000345-T1	locus=LA2157_chr00:5986258:5988404:- NADH-ubiquinone oxidoreductase chain 4 OS=Brassica campestris GN=ND4 PE=3 SV=1	-	-	-	KOG4845 NADH dehydrogenase, subunit 4 C Energy production and conversion	-
Sarc_000346-T1	-	-	-	-	-	-
Sarc_000347-T1	locus=LA2157_chr00:5992359:6005447:+ Ribosomal protein S4, mitochondrial OS=Arabidopsis thaliana GN=RPS4 PE=2 SV=2	PF12899.2 Alkaline and neutral invertase #PF01479.20 S4 domain #PF00499.15 NADH-ubiquinone/plastoquinone oxidoreductase chain 6 #	-	-	LSE2019 A ATPase subunit 9, and related proteins C Energy production and conversion	-
Sarc_000348-T1	-	-	-	-	-	-
Sarc_000349-T1	-	-	-	-	-	-
Sarc_000350-T1	-	-	-	-	-	-
Sarc_000351-T1	locus=LA2157_chr00:6012113:6013157:+ Uncharacterized mitochondrial protein AtMg01110 OS=Arabidopsis thaliana GN=AtMg01110 PE=4 SV=1	PF05919.6 Mitovirus RNA-dependent RNA polymerase #	-	-	LSE2161 A Unnamed protein X --	-
Sarc_000352-T1	locus=LA2157_chr00:6013646:6016147:+ NADH-ubiquinone oxidoreductase chain 5 (Fragment) OS=Zea mays GN=ND5 PE=3 SV=1	PF06455.6 NADH dehydrogenase subunit 5 C-terminus #	-	-	KOG4668 NADH dehydrogenase subunits 2, 5, and related proteins C Energy production and conversion	-
Sarc_000353-T1	-	-	-	-	-	-
Sarc_000354-T1	-	-	-	-	-	-
Sarc_000355-T1	locus=LA2157_chr00:6019649:6022322:- Group II intron-encoded protein LtrA OS=Lactococcus lactis subsp. cremoris (strain MG1363) GN=ltrA PE=1 SV=1	PF01348.16 Type II intron maturase #PF00078.22 Reverse transcriptase (RNA-dependent DNA polymerase) #	-	-	KOG4768 Mitochondrial mRNA maturase A RNA processing and modification	-
Sarc_000356-T1	locus=LA2157_chr00:6022479:6023453:- Uncharacterized mitochondrial protein AtMg01010 OS=Arabidopsis thaliana GN=AtMg01010 PE=4 SV=1	-	-	-	-	-
Sarc_000357-T1	-	-	-	-	-	-
Sarc_000358-T1	-	-	-	-	-	-
Sarc_000359-T1	-	-	-	-	-	-
Sarc_000360-T1	locus=LA2157_chr00:6030815:6032460:+ Uncharacterized mitochondrial protein AtMg01110 OS=Arabidopsis thaliana GN=AtMg01110 PE=4 SV=1	PF05919.6 Mitovirus RNA-dependent RNA polymerase #	-	-	LSE2161 A Unnamed protein X --	-
Sarc_000361-T1	-	-	-	-	-	-
Sarc_000362-T1	-	-	-	-	-	-
Sarc_000363-T1	-	-	-	-	-	-
Sarc_000364-T1	-	-	-	-	-	-
Sarc_000365-T1	locus=LA2157_chr00:6045811:6048669:+ 60S ribosomal protein L2, mitochondrial OS=Arabidopsis thaliana GN=RPL2 PE=2 SV=1	PF00181.18 Ribosomal Proteins L2, RNA binding domain #	-	-	KOG0438 Mitochondrial/chloroplast ribosomal protein L2 J Translation, ribosomal structure and biogenesis	-
Sarc_000366-T1	locus=LA2157_chr00:6049011:6049490:+ Uncharacterized mitochondrial protein ymf1 OS=Marchantia polymorpha GN=YMF1 PE=4 SV=1	-	-	-	-	-
Sarc_000367-T1	-	-	-	-	-	-
Sarc_000368-T1	locus=LA2157_chr00:6053636:6056297:- ATP synthase subunit 9, mitochondrial OS=Petunia sp. GN=ATP9 PE=3 SV=1	PF00137.16 ATP synthase subunit C #	-	-	-	-
Sarc_000369-T1	-	-	-	-	-	-
Sarc_000370-T1	-	-	-	-	-	-
Sarc_000372-T1	-	-	-	-	-	-
Sarc_000373-T1	locus=LA2157_chr00:6070356:6073429:+ NADH-ubiquinone oxidoreductase chain 2 OS=Arabidopsis thaliana GN=ND2 PE=2 SV=2	-	-	-	-	-
Sarc_000374-T1	-	-	-	-	-	-
Sarc_000377-T1	locus=LA2157_chr00:6075645:6076217:- NADH dehydrogenase [ubiquinone] iron-sulfur protein 3 OS=Solanum tuberosum GN=NAD9 PE=1 SV=3	PF00329.14 Respiratory-chain NADH dehydrogenase, 30 Kd subunit #	-	-	KOG1713 NADH-ubiquinone oxidoreductase, NDUFS3/30 kDa subunit C Energy production and conversion	-
Sarc_000378-T1	-	-	-	-	-	-
Sarc_000380-T1	-	-	-	-	-	-
Sarc_000381-T1	-	-	-	-	-	-
Sarc_000382-T1	-	-	-	-	-	-
Sarc_000383-T1	locus=LA2157_chr00:6087027:6087924:+ Apocytochrome f OS=Nicotiana tabacum GN=petA PE=3 SV=1	PF01333.14 Apocytochrome F, C-terminal #	-	-	-	-
Sarc_000384-T1	-	-	-	-	-	-
Sarc_000385-T1	-	-	-	-	-	-
Sarc_000386-T1	locus=LA2157_chr00:6093559:6094557:+ ATP synthase subunit 9, mitochondrial OS=Triticum aestivum GN=ATP9 PE=1 SV=3	-	-	-	-	-
Sarc_000387-T1	-	-	-	-	-	-
Sarc_000388-T1	locus=LA2157_chr00:6096924:6097999:- Uncharacterized mitochondrial protein AtMg00660 OS=Arabidopsis thaliana GN=AtMg00660 PE=4 SV=1	-	-	-	-	-
Sarc_000390-T1	-	-	-	-	-	-
Sarc_000391-T1	-	-	-	-	-	-
Sarc_000392-T1	-	-	-	-	-	-
Sarc_000393-T1	locus=LA2157_chr00:6303609:6306870:- Protein ycf2 OS=Solanum tuberosum GN=ycf2-A PE=3 SV=1	-	-	-	-	-
Sarc_000395-T1	locus=LA2157_chr00:6310832:6312440:- NAD(P)H-quinone oxidoreductase subunit 2 B, chloroplastic OS=Solanum tuberosum GN=ndhB2 PE=3 SV=1	PF00361.15 NADH-Ubiquinone/plastoquinone (complex I), various chains #	-	-	KOG4668 NADH dehydrogenase subunits 2, 5, and related proteins C Energy production and conversion	-
Sarc_000397-T1	locus=LA2157_chr00:6320982:6321878:+ Uncharacterized protein ORF91 OS=Phalaenopsis aphrodite subsp. formosana PE=4 SV=1	-	-	-	-	-
Sarc_000402-T1	locus=LA2157_chr00:6329913:6335260:- NAD(P)H-quinone oxidoreductase subunit 5, chloroplastic OS=Solanum lycopersicum GN=ndhF PE=3 SV=2	PF00662.15 NADH-Ubiquinone oxidoreductase (complex I), chain 5 N-terminus #PF00361.15 NADH-Ubiquinone/plastoquinone (complex I), various chains #	-	-	KOG4845 NADH dehydrogenase, subunit 4 C Energy production and conversion	-
Sarc_000403-T1	locus=LA2157_chr00:6339063:6340913:- NAD(P)H-quinone oxidoreductase subunit 1, chloroplastic OS=Nicotiana tabacum GN=ndhA PE=3 SV=3	PF00146.16 NADH dehydrogenase #	-	-	KOG4770 NADH dehydrogenase subunit 1 C Energy production and conversion	-
Sarc_000404-T1	locus=LA2157_chr00:6340915:6342054:- NAD(P)H-quinone oxidoreductase subunit H, chloroplastic OS=Solanum lycopersicum GN=ndhH PE=3 SV=1	PF00346.14 Respiratory-chain NADH dehydrogenase, 49 Kd subunit #	-	-	KOG2870 NADH:ubiquinone oxidoreductase, NDUFS2/49 kDa subunit C Energy production and conversion	-
Sarc_000405-T1	locus=LA2157_chr00:6345907:6346520:- Putative membrane protein ycf1 OS=Solanum lycopersicum GN=ycf1-A PE=3 SV=1	PF05758.7 Ycf1 #	-	-	-	-
Sarc_000408-T1	-	-	-	-	-	-
Sarc_000410-T1	locus=LA2157_chr00:6358746:6359087:+ 30S ribosomal protein S12-B, chloroplastic OS=Populus trichocarpa GN=rps12-B PE=3 SV=1	PF00164.20 Ribosomal protein S12/S23 #	-	-	KOG1750 Mitochondrial/chloroplast ribosomal protein S12 J Translation, ribosomal structure and biogenesis	-
Sarc_000414-T1	locus=LA2157_chr00:6383174:6387837:+ Protein ycf2 OS=Solanum lycopersicum GN=ycf2-A PE=2 SV=2	-	-	-	-	-
Sarc_000415-T1	-	-	-	-	-	-
Sarc_000416-T1	-	-	-	-	-	-
Sarc_000417-T1	locus=LA2157_chr00:6398982:6399576:+ Uncharacterized protein ORF91 OS=Phalaenopsis aphrodite subsp. formosana PE=4 SV=1	-	-	-	-	-
Sarc_000420-T1	locus=LA2157_chr00:6404439:6407571:+ Putative membrane protein ycf1 OS=Solanum lycopersicum GN=ycf1-A PE=3 SV=1	PF05758.7 Ycf1 #	-	-	-	-
Sarc_000421-T1	locus=LA2157_chr00:6408886:6409825:+ NAD(P)H-quinone oxidoreductase subunit H, chloroplastic OS=Solanum lycopersicum GN=ndhH PE=3 SV=1	PF00346.14 Respiratory-chain NADH dehydrogenase, 49 Kd subunit #	-	-	KOG2870 NADH:ubiquinone oxidoreductase, NDUFS2/49 kDa subunit C Energy production and conversion	-
Sarc_000422-T1	locus=LA2157_chr00:6410021:6414789:+ NAD(P)H-quinone oxidoreductase subunit 1, chloroplastic OS=Solanum lycopersicum GN=ndhA PE=3 SV=1	PF13484.1 4Fe-4S double cluster binding domain #PF00146.16 NADH dehydrogenase #PF13237.1 4Fe-4S dicluster domain #PF00037.22 4Fe-4S binding domain #PF12838.2 4Fe-4S dicluster domain #PF13187.1 4Fe-4S dicluster domain #PF12837.2 4Fe-4S binding domain #PF14697.1 4Fe-4S dicluster domain #	-	-	KOG3256 NADH:ubiquinone oxidoreductase, NDUFS8/23 kDa subunit C Energy production and conversion	-
Sarc_000423-T1	locus=LA2157_chr00:6415440:6427048:+ NAD(P)H-quinone oxidoreductase subunit 5, chloroplastic OS=Solanum lycopersicum GN=ndhF PE=3 SV=2	PF00361.15 NADH-Ubiquinone/plastoquinone (complex I), various chains #PF01010.14 NADH-Ubiquinone oxidoreductase (complex I) subunit C-terminus #	-	-	KOG4845 NADH dehydrogenase, subunit 4 C Energy production and conversion	-
Sarc_000424-T1	locus=LA2157_chr00:6427108:6431637:- NAD(P)H-quinone oxidoreductase chain 4, chloroplastic OS=Nicotiana tabacum GN=ndhD PE=2 SV=2	PF00361.15 NADH-Ubiquinone/plastoquinone (complex I), various chains #	-	-	KOG4845 NADH dehydrogenase, subunit 4 C Energy production and conversion	-
Sarc_000425-T1	locus=LA2157_chr00:6432518:6437199:- NAD(P)H-quinone oxidoreductase subunit 1, chloroplastic OS=Nicotiana tabacum GN=ndhA PE=3 SV=3	PF14697.1 4Fe-4S dicluster domain #PF13237.1 4Fe-4S dicluster domain #PF13484.1 4Fe-4S double cluster binding domain #PF00146.16 NADH dehydrogenase #PF00037.22 4Fe-4S binding domain #PF13746.1 4Fe-4S dicluster domain #PF13187.1 4Fe-4S dicluster domain #PF12838.2 4Fe-4S dicluster domain #	-	-	KOG3256 NADH:ubiquinone oxidoreductase, NDUFS8/23 kDa subunit C Energy production and conversion	-
Sarc_000426-T1	locus=LA2157_chr00:6438361:6439026:- NAD(P)H-quinone oxidoreductase subunit H, chloroplastic OS=Solanum lycopersicum GN=ndhH PE=3 SV=1	PF00346.14 Respiratory-chain NADH dehydrogenase, 49 Kd subunit #	-	-	KOG2870 NADH:ubiquinone oxidoreductase, NDUFS2/49 kDa subunit C Energy production and conversion	-
Sarc_000428-T1	-	-	-	-	-	-
Sarc_000429-T1	-	-	-	-	-	-
Sarc_000430-T1	locus=LA2157_chr01:57402:59326:+ Glutamate decarboxylase 4 OS=Arabidopsis thaliana GN=GAD4 PE=2 SV=1	PF00282.14 Pyridoxal-dependent decarboxylase conserved domain #	-	-	KOG1383 Glutamate decarboxylase/sphingosine phosphate lyase E Amino acid transport and metabolism	-
Sarc_000431-T1	-	-	-	-	LSE1651 A Unnamed protein X --	-
Sarc_000432-T1	locus=LA2157_chr01:85127:97971:- Sodium/hydrogen exchanger 7 OS=Arabidopsis thaliana GN=NHX7 PE=1 SV=1	PF00999.16 Sodium/hydrogen exchanger family #PF00027.24 Cyclic nucleotide-binding domain #	-	-	KOG1965 Sodium/hydrogen exchanger protein P Inorganic ion transport and metabolism	-
Sarc_000433-T1	locus=LA2157_chr01:101256:104171:+ E3 ubiquitin-protein ligase KEG OS=Arabidopsis thaliana GN=KEG PE=1 SV=2	PF07714.12 Protein tyrosine kinase #PF00069.20 Protein kinase domain #	-	-	KOG0198 MEKK and related serine/threonine protein kinases T Signal transduction mechanisms	-
Sarc_000434-T1	locus=LA2157_chr01:105682:108433:+ Putative phagocytic receptor 1b OS=Dictyostelium discoideum GN=phg1b PE=2 SV=1	PF02990.11 Endomembrane protein 70 #	-	-	KOG1278 Endosomal membrane proteins, EMP70 U Intracellular trafficking, secretion, and vesicular transport	-
Sarc_000435-T1	locus=LA2157_chr01:110084:110973:+ CASP-like protein RCOM_1206790 OS=Ricinus communis GN=RCOM_1206790 PE=3 SV=1	PF04535.7 Domain of unknown function (DUF588) #	-	-	-	-
Sarc_000436-T1	-	PF04535.7 Domain of unknown function (DUF588) #	-	-	-	-
Sarc_000437-T1	locus=LA2157_chr01:112957:115012:- Zinc finger protein MAGPIE OS=Arabidopsis thaliana GN=MGP PE=1 SV=1	PF00096.21 Zinc finger, C2H2 type #	-	-	KOG1721 FOG: Zn-finger R General function prediction only	-
Sarc_000438-T1	locus=LA2157_chr01:119678:120877:+ Putative clathrin assembly protein At1g25240 OS=Arabidopsis thaliana GN=At1g25240 PE=3 SV=1	PF07651.11 ANTH domain #	-	-	KOG0251 Clathrin assembly protein AP180 and related proteins, contain ENTH domain TU Signal transduction mechanisms;Intracellular trafficking, secretion, and vesicular transport	-
Sarc_000439-T1	locus=LA2157_chr01:121851:126249:- 65-kDa microtubule-associated protein 6 OS=Arabidopsis thaliana GN=MAP65-6 PE=1 SV=1	PF03999.7 Microtubule associated protein (MAP65/ASE1 family) #	-	-	KOG4302 Microtubule-associated protein essential for anaphase spindle elongation DZ Cell cycle control, cell division, chromosome partitioning;Cytoskeleton	-
Sarc_000440-T1	locus=LA2157_chr01:139441:143198:- Type I inositol 1,4,5-trisphosphate 5-phosphatase CVP2 OS=Arabidopsis thaliana GN=CVP2 PE=1 SV=2	PF03372.18 Endonuclease/Exonuclease/phosphatase family #	-	-	KOG0566 Inositol-1,4,5-triphosphate 5-phosphatase (synaptojanin), INP51/INP52/INP53 family U Intracellular trafficking, secretion, and vesicular transport	-
Sarc_000441-T1	locus=LA2157_chr01:148982:154551:- Prolyl 3-hydroxylase 2 OS=Gallus gallus GN=LEPREL1 PE=2 SV=1	PF13661.1 2OG-Fe(II) oxygenase superfamily #PF13640.1 2OG-Fe(II) oxygenase superfamily #	-	-	KOG4459 Membrane-associated proteoglycan Leprecan S Function unknown	-
Sarc_000442-T1	-	-	-	-	-	-
Sarc_000443-T1	locus=LA2157_chr01:159920:160629:+ Dolichol-phosphate mannosyltransferase subunit 3 OS=Mus musculus GN=Dpm3 PE=3 SV=1	PF08285.6 Dolichol-phosphate mannosyltransferase subunit 3 (DPM3) #	-	-	-	-
Sarc_000444-T1	locus=LA2157_chr01:162230:165005:- Probable xyloglucan endotransglucosylase/hydrolase protein 28 OS=Arabidopsis thaliana GN=XTH28 PE=2 SV=1	PF06955.7 Xyloglucan endo-transglycosylase (XET) C-terminus #PF00722.16 Glycosyl hydrolases family 16 #	-	-	TWOG0096 Xyloglucan endotransglycosylase M Cell wall/membrane/envelope biogenesis	AAK30204.1|GH16 75.97 308 72 2 1 308 1 306 1e-179 501
Sarc_000445-T1	locus=LA2157_chr01:181917:182669:+ Zinc finger protein 4 OS=Arabidopsis thaliana GN=ZFP4 PE=2 SV=2	-	-	-	LSE0585 A C2H2-type Zn-finger protein R General function prediction only	-
Sarc_000446-T1	locus=LA2157_chr01:187333:188999:- Probable ascorbate-specific transmembrane electron transporter 1 OS=Oryza sativa subsp. japonica GN=Os02g0642300 PE=2 SV=1	PF03188.11 Eukaryotic cytochrome b561 #	-	-	KOG1619 Cytochrome b C Energy production and conversion	-
Sarc_000447-T1	locus=LA2157_chr01:191964:194189:- Probable transmembrane ascorbate ferrireductase 3 OS=Arabidopsis thaliana GN=CYB561C PE=2 SV=1	PF03188.11 Eukaryotic cytochrome b561 #	-	-	KOG1619 Cytochrome b C Energy production and conversion	-
Sarc_000448-T1	locus=LA2157_chr01:197327:198679:+ U-box domain-containing protein 21 OS=Arabidopsis thaliana GN=PUB21 PE=2 SV=1	PF04564.10 U-box domain #	-	-	KOG0167 FOG: Armadillo/beta-catenin-like repeats S Function unknown	-
Sarc_000449-T1	locus=LA2157_chr01:201090:205214:+ Clathrin coat assembly protein AP180 OS=Arabidopsis thaliana GN=AP180 PE=1 SV=1	PF07651.11 ANTH domain #	-	-	KOG0251 Clathrin assembly protein AP180 and related proteins, contain ENTH domain TU Signal transduction mechanisms;Intracellular trafficking, secretion, and vesicular transport	-
Sarc_000450-T1	-	-	-	-	-	-
Sarc_000451-T1	locus=LA2157_chr01:210373:211080:+ Zinc finger protein 1 OS=Arabidopsis thaliana GN=ZFP1 PE=2 SV=1	-	-	-	-	-
Sarc_000452-T1	locus=LA2157_chr01:213126:214028:+ Zinc finger protein 1 OS=Arabidopsis thaliana GN=ZFP1 PE=2 SV=1	-	-	-	-	-
Sarc_000453-T1	locus=LA2157_chr01:223537:227386:+ Alpha,alpha-trehalose-phosphate synthase [UDP-forming] 6 OS=Arabidopsis thaliana GN=TPS6 PE=1 SV=2	PF02358.11 Trehalose-phosphatase #PF00982.16 Glycosyltransferase family 20 #PF08282.7 haloacid dehalogenase-like hydrolase #	-	-	KOG1050 Trehalose-6-phosphate synthase component TPS1 and related subunits G Carbohydrate transport and metabolism	CAN61971.1|GT20 77.51 845 184 4 1 845 1 839 0.0 1337
Sarc_000454-T1	locus=LA2157_chr01:232061:238667:+ MACPF domain-containing protein At1g14780 OS=Arabidopsis thaliana GN=At1g14780 PE=2 SV=1	PF01823.14 MAC/Perforin domain #	-	-	LSE0226 A Membrane-attack complex domain R General function prediction only	-
Sarc_000455-T1	locus=LA2157_chr01:239831:241036:+ Probable S-adenosylmethionine-dependent methyltransferase At5g38780 OS=Arabidopsis thaliana GN=At5g38780 PE=2 SV=1	PF03492.10 SAM dependent carboxyl methyltransferase #	-	-	LSE0351 A S-adenosyl-L-methionine:carboxyl methyltransferase QV Secondary metabolites biosynthesis, transport and catabolism;Defense mechanisms	-
Sarc_000456-T1	locus=LA2157_chr01:244688:249432:+ Aspartokinase 2, chloroplastic OS=Arabidopsis thaliana GN=AK2 PE=1 SV=2	PF01842.20 ACT domain #PF00696.23 Amino acid kinase family #	-	-	LSE3883 A Predicted bifunctional aspartate kinase-homoserine dehydrogenase E Amino acid transport and metabolism	-
Sarc_000457-T1	locus=LA2157_chr01:258024:260741:- Aspartate-semialdehyde dehydrogenase OS=Synechocystis sp. (strain PCC 6803 / Kazusa) GN=asd PE=3 SV=2	PF02774.13 Semialdehyde dehydrogenase, dimerisation domain #PF01118.19 Semialdehyde dehydrogenase, NAD binding domain #	-	-	KOG4777 Aspartate-semialdehyde dehydrogenase E Amino acid transport and metabolism	-
Sarc_000458-T1	locus=LA2157_chr01:261564:264558:+ Sec14 cytosolic factor OS=Schizosaccharomyces pombe (strain 972 / ATCC 24843) GN=sec14 PE=4 SV=1	PF13716.1 Divergent CRAL/TRIO domain #PF00650.15 CRAL/TRIO domain #	-	-	KOG1470 Phosphatidylinositol transfer protein PDR16 and related proteins I Lipid transport and metabolism	-
Sarc_000459-T1	locus=LA2157_chr01:265809:268879:- SEC14 cytosolic factor OS=Saccharomyces cerevisiae (strain ATCC 204508 / S288c) GN=SEC14 PE=1 SV=3	PF00650.15 CRAL/TRIO domain #	-	-	KOG1470 Phosphatidylinositol transfer protein PDR16 and related proteins I Lipid transport and metabolism	-
Sarc_000460-T1	locus=LA2157_chr01:271090:273497:- SEC14 cytosolic factor OS=Saccharomyces cerevisiae (strain ATCC 204508 / S288c) GN=SEC14 PE=1 SV=3	PF00650.15 CRAL/TRIO domain #	-	-	KOG1470 Phosphatidylinositol transfer protein PDR16 and related proteins I Lipid transport and metabolism	-
Sarc_000461-T1	locus=LA2157_chr01:275043:276858:- CRAL-TRIO domain-containing protein YKL091C OS=Saccharomyces cerevisiae (strain ATCC 204508 / S288c) GN=YKL091C PE=1 SV=2	PF00650.15 CRAL/TRIO domain #	-	-	KOG1470 Phosphatidylinositol transfer protein PDR16 and related proteins I Lipid transport and metabolism	-
Sarc_000462-T1	locus=LA2157_chr01:334790:338212:+ Adagio protein 3 OS=Arabidopsis thaliana GN=ADO3 PE=1 SV=1	PF13418.1 Galactose oxidase, central domain #PF13854.1 Kelch motif #PF13964.1 Kelch motif #PF07646.10 Kelch motif #PF13426.1 PAS domain #PF13415.1 Galactose oxidase, central domain #PF01344.20 Kelch motif #PF00989.19 PAS fold #	-	-	KOG0379 Kelch repeat-containing proteins R General function prediction only	-
Sarc_000463-T1	locus=LA2157_chr01:342180:347260:- Dynamin-related protein 1C OS=Arabidopsis thaliana GN=DRP1C PE=1 SV=2	PF00350.18 Dynamin family #PF01031.15 Dynamin central region #PF02212.13 Dynamin GTPase effector domain #	-	-	KOG0447 Dynamin-like GTP binding protein R General function prediction only	-
Sarc_000464-T1	locus=LA2157_chr01:347835:349906:- Uncharacterized protein C594.04c OS=Schizosaccharomyces pombe (strain 972 / ATCC 24843) GN=SPCC594.04c PE=3 SV=2	PF06966.7 Protein of unknown function (DUF1295) #PF04191.8 Phospholipid methyltransferase #	-	-	KOG4650 Predicted steroid reductase R General function prediction only	-
Sarc_000465-T1	locus=LA2157_chr01:354143:358109:- Microtubule-associated protein 70-1 OS=Arabidopsis thaliana GN=MAP70.1 PE=1 SV=1	PF07058.6 Myosin II heavy chain-like #	-	-	LSE1356 A Unnamed protein X --	-
Sarc_000466-T1	locus=LA2157_chr01:362802:366814:- Ankyrin repeat-containing protein At2g01680 OS=Arabidopsis thaliana GN=At2g01680 PE=1 SV=1	PF00023.25 Ankyrin repeat #PF13606.1 Ankyrin repeat #PF13637.1 Ankyrin repeats (many copies) #PF12796.2 Ankyrin repeats (3 copies) #PF13962.1 Domain of unknown function #PF13857.1 Ankyrin repeats (many copies) #	-	-	KOG0504 FOG: Ankyrin repeat R General function prediction only	-
Sarc_000467-T1	locus=LA2157_chr01:371683:373256:- Probable S-adenosylmethionine-dependent methyltransferase At5g38780 OS=Arabidopsis thaliana GN=At5g38780 PE=2 SV=1	PF03492.10 SAM dependent carboxyl methyltransferase #	-	-	LSE0351 A S-adenosyl-L-methionine:carboxyl methyltransferase QV Secondary metabolites biosynthesis, transport and catabolism;Defense mechanisms	-
Sarc_000468-T1	locus=LA2157_chr01:375305:376784:- Probable S-adenosylmethionine-dependent methyltransferase At5g38780 OS=Arabidopsis thaliana GN=At5g38780 PE=2 SV=1	PF03492.10 SAM dependent carboxyl methyltransferase #	-	-	-	-
Sarc_000469-T1	locus=LA2157_chr01:380504:382658:- Probable S-adenosylmethionine-dependent methyltransferase At5g38780 OS=Arabidopsis thaliana GN=At5g38780 PE=2 SV=1	PF03492.10 SAM dependent carboxyl methyltransferase #	-	-	LSE0351 A S-adenosyl-L-methionine:carboxyl methyltransferase QV Secondary metabolites biosynthesis, transport and catabolism;Defense mechanisms	-
Sarc_000470-T1	locus=LA2157_chr01:385368:386694:+ Probable S-adenosylmethionine-dependent methyltransferase At5g38100 OS=Arabidopsis thaliana GN=At5g38100 PE=2 SV=1	PF03492.10 SAM dependent carboxyl methyltransferase #	-	-	LSE0351 A S-adenosyl-L-methionine:carboxyl methyltransferase QV Secondary metabolites biosynthesis, transport and catabolism;Defense mechanisms	-
Sarc_000471-T1	locus=LA2157_chr01:388078:388596:+ Probable calcium-binding protein CML25 OS=Arabidopsis thaliana GN=CML25 PE=2 SV=1	PF13499.1 EF-hand domain pair #PF13202.1 EF hand #PF10591.4 Secreted protein acidic and rich in cysteine Ca binding region #PF13405.1 EF-hand domain #PF13833.1 EF-hand domain pair #PF00036.27 EF hand #	-	-	KOG0028 Ca2+-binding protein (centrin/caltractin), EF-Hand superfamily protein ZD Cytoskeleton;Cell cycle control, cell division, chromosome partitioning	-
Sarc_000472-T1	locus=LA2157_chr01:389351:393476:+ Histone-lysine N-methyltransferase setd3 OS=Gallus gallus GN=SETD3 PE=2 SV=1	PF00856.23 SET domain #PF09273.6 Rubisco LSMT substrate-binding #	-	-	KOG1337 N-methyltransferase R General function prediction only	-
Sarc_000473-T1	locus=LA2157_chr01:402866:404407:+ Nudix hydrolase 17, mitochondrial OS=Arabidopsis thaliana GN=NUDT17 PE=2 SV=1	PF00293.23 NUDIX domain #	-	-	KOG2839 Diadenosine and diphosphoinositol polyphosphate phosphohydrolase T Signal transduction mechanisms	-
Sarc_000474-T1	locus=LA2157_chr01:406550:409825:+ Probable peroxygenase 4 OS=Arabidopsis thaliana GN=PXG4 PE=1 SV=1	PF05042.8 Caleosin related protein #	-	-	LSE0454 A Caleosin/embryo-specific protein/Ca+2-binding EF hand protein I Lipid transport and metabolism	-
Sarc_000475-T1	locus=LA2157_chr01:413104:416369:+ Probable peroxygenase 4 OS=Arabidopsis thaliana GN=PXG4 PE=1 SV=1	PF05042.8 Caleosin related protein #	-	-	LSE0454 A Caleosin/embryo-specific protein/Ca+2-binding EF hand protein I Lipid transport and metabolism	-
Sarc_000476-T1	-	PF00168.25 C2 domain #	-	-	-	-
Sarc_000477-T1	locus=LA2157_chr01:423191:427392:+ UBX domain-containing protein 6 OS=Homo sapiens GN=UBXN6 PE=1 SV=1	PF09409.5 PUB domain #PF00789.15 UBX domain #	-	-	KOG2699 Predicted ubiquitin regulatory protein O Posttranslational modification, protein turnover, chaperones	-
Sarc_000478-T1	locus=LA2157_chr01:433361:436386:+ Protein TIFY 6B OS=Arabidopsis thaliana GN=TIFY6B PE=1 SV=1	PF09425.5 Divergent CCT motif #PF06200.9 tify domain #	-	-	LSE0151 A Uncharacterized protein S Function unknown	-
Sarc_000479-T1	locus=LA2157_chr01:439088:441615:- F-box protein SKIP28 OS=Arabidopsis thaliana GN=SKIP28 PE=1 SV=1	PF12937.2 F-box-like #	-	-	LSE1561 A Unnamed protein X --	-
Sarc_000480-T1	locus=LA2157_chr01:442356:445039:- Dynein light chain 2, cytoplasmic OS=Drosophila melanogaster GN=Cdlc2 PE=3 SV=1	PF01221.13 Dynein light chain type 1 #	-	-	KOG3430 Dynein light chain type 1 Z Cytoskeleton	-
Sarc_000481-T1	locus=LA2157_chr01:447432:449743:- Protein PLANT CADMIUM RESISTANCE 2 OS=Arabidopsis thaliana GN=PCR2 PE=1 SV=1	PF04749.12 PLAC8 family #	-	-	TWOG0185 Uncharacterized conserved protein S Function unknown	-
Sarc_000482-T1	locus=LA2157_chr01:457056:458951:+ UPF0496 protein At3g19330 OS=Arabidopsis thaliana GN=At3g19330 PE=2 SV=2	PF05055.7 Protein of unknown function (DUF677) #	-	-	LSE1354 A Unnamed protein X --	-
Sarc_000483-T1	locus=LA2157_chr01:459935:462378:- IAA-amino acid hydrolase ILR1-like 7 OS=Oryza sativa subsp. japonica GN=ILL7 PE=2 SV=1	PF07687.9 Peptidase dimerisation domain #PF01546.23 Peptidase family M20/M25/M40 #	-	-	LSE0466 A IAA-amino acid hydrolase T Signal transduction mechanisms	-
Sarc_000484-T1	locus=LA2157_chr01:464224:465264:- Tropinone reductase-like 1 OS=Erythroxylum coca PE=2 SV=1	PF13561.1 Enoyl-(Acyl carrier protein) reductase #PF00106.20 short chain dehydrogenase #PF08659.5 KR domain #	-	-	KOG0725 Reductases with broad range of substrate specificities R General function prediction only	-
Sarc_000485-T1	locus=LA2157_chr01:469638:471174:+ Momilactone A synthase OS=Oryza sativa subsp. japonica GN=Os04g0179200 PE=2 SV=1	PF08659.5 KR domain #PF13561.1 Enoyl-(Acyl carrier protein) reductase #PF00106.20 short chain dehydrogenase #	-	-	KOG0725 Reductases with broad range of substrate specificities R General function prediction only	-
Sarc_000486-T1	locus=LA2157_chr01:471966:473639:- L-ascorbate oxidase homolog OS=Nicotiana tabacum PE=1 SV=1	PF07731.9 Multicopper oxidase #PF07732.10 Multicopper oxidase #PF00394.17 Multicopper oxidase #	-	-	KOG1263 Multicopper oxidases Q Secondary metabolites biosynthesis, transport and catabolism	-
Sarc_000487-T1	-	-	-	-	LSE1450 A Unnamed protein X --	-
Sarc_000488-T1	-	-	-	-	-	-
Sarc_000489-T1	locus=LA2157_chr01:484720:494916:- Lysine--tRNA ligase OS=Thermosynechococcus elongatus (strain BP-1) GN=lysS PE=3 SV=1	PF01336.20 OB-fold nucleic acid binding domain #PF00152.15 tRNA synthetases class II (D, K and N) #	-	-	KOG1885 Lysyl-tRNA synthetase (class II) J Translation, ribosomal structure and biogenesis	-
Sarc_000490-T1	-	PF03080.10 Domain of unknown function (DUF239) #PF14365.1 Domain of unknown function (DUF4409) #	-	-	LSE0110 A Predicted carboxyl-terminal proteinase, contains an unknown domain OR Posttranslational modification, protein turnover, chaperones;General function prediction only	-
Sarc_000491-T1	locus=LA2157_chr01:534754:539005:+ Isocitrate dehydrogenase [NADP] OS=Solanum tuberosum GN=ICDH-1 PE=2 SV=1	PF00180.15 Isocitrate/isopropylmalate dehydrogenase #	-	-	KOG1526 NADP-dependent isocitrate dehydrogenase C Energy production and conversion	-
Sarc_000492-T1	-	PF07797.9 Protein of unknown function (DUF1639) #	-	-	LSE1238 A Unnamed protein X --	-
Sarc_000493-T1	-	PF07797.9 Protein of unknown function (DUF1639) #	-	-	LSE1238 A Unnamed protein X --	-
Sarc_000494-T1	locus=LA2157_chr01:559595:565153:- 5'-adenylylsulfate reductase-like 5 OS=Arabidopsis thaliana GN=APRL5 PE=2 SV=1	PF00085.15 Thioredoxin #	-	-	KOG2640 Thioredoxin S Function unknown	-
Sarc_000495-T1	locus=LA2157_chr01:566774:569278:+ GDSL esterase/lipase At1g09390 OS=Arabidopsis thaliana GN=At1g09390 PE=2 SV=1	PF00657.17 GDSL-like Lipase/Acylhydrolase #	-	-	LSE0388 A Predicted lipase RI General function prediction only;Lipid transport and metabolism	-
Sarc_000496-T1	locus=LA2157_chr01:569883:574034:- Mitochondrial dicarboxylate/tricarboxylate transporter DTC OS=Arabidopsis thaliana GN=DTC PE=1 SV=1	PF00153.22 Mitochondrial carrier protein #	-	-	KOG0755 Mitochondrial oxaloacetate carrier protein C Energy production and conversion	-
Sarc_000497-T1	locus=LA2157_chr01:583498:584241:+ Ethylene-responsive transcription factor RAP2-11 OS=Arabidopsis thaliana GN=RAP2-11 PE=2 SV=1	PF00847.15 AP2 domain #	-	-	LSE0301 A AP2 domain transcription factor K Transcription	-
Sarc_000498-T1	-	PF09713.5 Plant protein 1589 of unknown function (A_thal_3526) #	-	-	LSE0483 A Uncharacterized protein S Function unknown	-
Sarc_000499-T1	locus=LA2157_chr01:593674:595293:- Probable E3 ubiquitin-protein ligase ARI8 OS=Arabidopsis thaliana GN=ARI8 PE=2 SV=1	PF01485.16 IBR domain #	-	-	KOG1812 Predicted E3 ubiquitin ligase O Posttranslational modification, protein turnover, chaperones	-
Sarc_000500-T1	locus=LA2157_chr01:598209:600173:+ Transcription repressor MYB5 OS=Arabidopsis thaliana GN=MYB5 PE=1 SV=1	PF13921.1 Myb-like DNA-binding domain #PF00249.26 Myb-like DNA-binding domain #	-	-	KOG0048 Transcription factor, Myb superfamily K Transcription	-
Sarc_000501-T1	locus=LA2157_chr01:604590:605459:+ BTB/POZ domain-containing protein At3g05675 OS=Arabidopsis thaliana GN=At3g05675 PE=2 SV=1	-	-	-	LSE1345 A Unnamed protein X --	-
Sarc_000502-T1	locus=LA2157_chr01:610598:615269:+ Cytokinin riboside 5'-monophosphate phosphoribohydrolase LOG8 OS=Arabidopsis thaliana GN=LOG8 PE=1 SV=1	PF03641.9 Possible lysine decarboxylase #	-	-	TWOG0190 Predicted lysine decarboxylase RE General function prediction only;Amino acid transport and metabolism	-
Sarc_000503-T1	-	-	-	-	LSE1326 A Unnamed protein X --	-
Sarc_000504-T1	locus=LA2157_chr01:624766:629764:+ Receptor-like protein 12 OS=Arabidopsis thaliana GN=RLP12 PE=2 SV=2	PF00560.28 Leucine Rich Repeat #PF08263.7 Leucine rich repeat N-terminal domain #PF13855.1 Leucine rich repeat #PF12799.2 Leucine Rich repeats (2 copies) #PF13504.1 Leucine rich repeat #PF13516.1 Leucine Rich repeat #	-	-	LSE0002 A Receptor protein kinase containing LRR repeats T Signal transduction mechanisms	-
Sarc_000505-T1	locus=LA2157_chr01:635888:639448:+ Receptor-like protein 12 OS=Arabidopsis thaliana GN=RLP12 PE=2 SV=2	PF13855.1 Leucine rich repeat #PF12799.2 Leucine Rich repeats (2 copies) #PF13516.1 Leucine Rich repeat #PF13504.1 Leucine rich repeat #PF00560.28 Leucine Rich Repeat #	-	-	LSE0002 A Receptor protein kinase containing LRR repeats T Signal transduction mechanisms	-
Sarc_000506-T1	locus=LA2157_chr01:641571:644288:+ Receptor-like protein 12 OS=Arabidopsis thaliana GN=RLP12 PE=2 SV=2	PF00560.28 Leucine Rich Repeat #PF13516.1 Leucine Rich repeat #PF13504.1 Leucine rich repeat #PF12799.2 Leucine Rich repeats (2 copies) #PF13855.1 Leucine rich repeat #PF08263.7 Leucine rich repeat N-terminal domain #	-	-	LSE0002 A Receptor protein kinase containing LRR repeats T Signal transduction mechanisms	-
Sarc_000507-T1	locus=LA2157_chr01:653641:654021:+ Linoleate 13S-lipoxygenase 2-1, chloroplastic OS=Solanum tuberosum GN=LOX2.1 PE=1 SV=1	PF00305.14 Lipoxygenase #	-	-	TWOG0111 Lipoxygenase I Lipid transport and metabolism	-
Sarc_000508-T1	locus=LA2157_chr01:655936:658533:+ Receptor-like protein 12 OS=Arabidopsis thaliana GN=RLP12 PE=2 SV=2	PF00560.28 Leucine Rich Repeat #PF13504.1 Leucine rich repeat #PF13516.1 Leucine Rich repeat #PF12799.2 Leucine Rich repeats (2 copies) #PF13855.1 Leucine rich repeat #PF08263.7 Leucine rich repeat N-terminal domain #	-	-	LSE0002 A Receptor protein kinase containing LRR repeats T Signal transduction mechanisms	-
Sarc_000509-T1	-	-	-	-	-	-
Sarc_000510-T1	locus=LA2157_chr01:661355:663679:+ Receptor-like protein 12 OS=Arabidopsis thaliana GN=RLP12 PE=2 SV=2	PF13504.1 Leucine rich repeat #PF13516.1 Leucine Rich repeat #PF13855.1 Leucine rich repeat #PF12799.2 Leucine Rich repeats (2 copies) #PF08263.7 Leucine rich repeat N-terminal domain #PF00560.28 Leucine Rich Repeat #	-	-	LSE0002 A Receptor protein kinase containing LRR repeats T Signal transduction mechanisms	-
Sarc_000511-T1	locus=LA2157_chr01:665162:666565:- Putative pentatricopeptide repeat-containing protein At1g10330 OS=Arabidopsis thaliana GN=PCMP-E71 PE=3 SV=1	PF01535.15 PPR repeat #PF13041.1 PPR repeat family #PF13812.1 Pentatricopeptide repeat domain #PF12854.2 PPR repeat #	-	-	KOG4197 FOG: PPR repeat R General function prediction only	-
Sarc_000512-T1	-	-	-	-	LSE1267 A Unnamed protein X --	-
Sarc_000513-T1	locus=LA2157_chr01:690744:694581:+ Protein MAK16 homolog A OS=Xenopus laevis GN=mak16-a PE=2 SV=1	PF01778.12 Ribosomal L28e protein family #PF04874.9 Mak16 protein C-terminal region #	-	-	KOG3064 RNA-binding nuclear protein (MAK16) containing a distinct C4 Zn-finger A RNA processing and modification	-
Sarc_000514-T1	locus=LA2157_chr01:698878:701583:+ Serine/arginine-rich splicing factor 33 OS=Arabidopsis thaliana GN=SR33 PE=1 SV=1	PF00076.17 RNA recognition motif. (a.k.a. RRM, RBD, or RNP domain) #PF14259.1 RNA recognition motif (a.k.a. RRM, RBD, or RNP domain) #PF13893.1 RNA recognition motif. (a.k.a. RRM, RBD, or RNP domain) #	-	-	KOG0118 FOG: RRM domain R General function prediction only	-
Sarc_000515-T1	locus=LA2157_chr01:748434:752482:+ Glucan endo-1,3-beta-glucosidase 4 OS=Arabidopsis thaliana GN=At3g13560 PE=1 SV=1	PF07983.8 X8 domain #PF00332.13 Glycosyl hydrolases family 17 #	-	-	LSE0111 A beta-1, 3 glucanase MVG Cell wall/membrane/envelope biogenesis;Defense mechanisms;Carbohydrate transport and metabolism	AAK85402.2|GH17/CBM43 55.07 434 193 1 26 457 20 453 8e-172 494
Sarc_000516-T1	locus=LA2157_chr01:753483:756262:+ Constitutive photomorphogenesis protein 10 OS=Arabidopsis thaliana GN=COP10 PE=1 SV=1	PF00179.21 Ubiquitin-conjugating enzyme #	-	-	KOG0426 Ubiquitin-protein ligase O Posttranslational modification, protein turnover, chaperones	-
Sarc_000517-T1	locus=LA2157_chr01:757169:758864:+ Salivary glue protein Sgs-3 OS=Drosophila yakuba GN=Sgs3 PE=2 SV=3	-	-	-	-	-
Sarc_000518-T1	-	-	-	-	-	-
Sarc_000519-T1	-	-	-	-	-	-
Sarc_000520-T1	locus=LA2157_chr01:766969:768054:- Receptor-like protein 12 OS=Arabidopsis thaliana GN=RLP12 PE=2 SV=2	PF00560.28 Leucine Rich Repeat #PF13516.1 Leucine Rich repeat #PF13504.1 Leucine rich repeat #PF12799.2 Leucine Rich repeats (2 copies) #PF13855.1 Leucine rich repeat #	-	-	LSE0002 A Receptor protein kinase containing LRR repeats T Signal transduction mechanisms	-
Sarc_000521-T1	locus=LA2157_chr01:775288:778748:+ Extensin-1 OS=Arabidopsis thaliana GN=EXT1 PE=2 SV=2	-	-	-	-	-
Sarc_000522-T1	locus=LA2157_chr01:779818:781594:- Taxadien-5-alpha-ol O-acetyltransferase OS=Taxus wallichiana var. chinensis PE=2 SV=1	PF02458.10 Transferase family #	-	-	LSE0273 A Predicted N-hydroxycinnamoyl/benzoyltransferase RQ General function prediction only;Secondary metabolites biosynthesis, transport and catabolism	-
Sarc_000523-T1	locus=LA2157_chr01:781869:783666:- Probable polyamine transporter At3g13620 OS=Arabidopsis thaliana GN=At3g13620 PE=2 SV=1	PF13520.1 Amino acid permease #PF00324.16 Amino acid permease #	-	-	KOG1287 Amino acid transporters E Amino acid transport and metabolism	-
Sarc_000524-T1	locus=LA2157_chr01:784575:787967:+ Uncharacterized membrane protein YuiD OS=Bacillus subtilis (strain 168) GN=yuiD PE=4 SV=1	PF02681.9 Divergent PAP2 family #	-	-	-	-
Sarc_000525-T1	locus=LA2157_chr01:790152:791579:- Probable polyamine transporter At3g13620 OS=Arabidopsis thaliana GN=At3g13620 PE=2 SV=1	PF00324.16 Amino acid permease #PF13520.1 Amino acid permease #	-	-	KOG1287 Amino acid transporters E Amino acid transport and metabolism	-
Sarc_000526-T1	-	-	-	-	-	-
Sarc_000528-T1	locus=LA2157_chr01:803399:806898:+ Phytoene synthase, chloroplastic OS=Zea mays GN=Y1 PE=3 SV=1	PF00494.14 Squalene/phytoene synthase #	-	-	KOG1459 Squalene synthetase I Lipid transport and metabolism	ABC20869.1|GT2 28.53 312 210 5 59 365 375 678 5e-24 105
Sarc_000529-T1	locus=LA2157_chr01:807614:814152:- Serine/threonine-protein phosphatase PP2A catalytic subunit OS=Nicotiana tabacum PE=2 SV=1	PF00149.23 Calcineurin-like phosphoesterase #	-	-	KOG0377 Protein serine/threonine phosphatase RDGC/PPEF, contains STphosphatase and EF-hand domains T Signal transduction mechanisms	-
Sarc_000530-T1	locus=LA2157_chr01:816220:822031:+ DEAD-box ATP-dependent RNA helicase 37 OS=Arabidopsis thaliana GN=RH37 PE=2 SV=2	PF00270.24 DEAD/DEAH box helicase #PF00271.26 Helicase conserved C-terminal domain #	-	-	KOG0346 RNA helicase A RNA processing and modification	CAL53384.1|CE11 30.00 380 231 7 144 507 36 396 4e-38 153
Sarc_000531-T1	locus=LA2157_chr01:831316:835636:+ F-box/kelch-repeat protein At1g55270 OS=Arabidopsis thaliana GN=At1g55270 PE=2 SV=1	PF13418.1 Galactose oxidase, central domain #PF00646.28 F-box domain #PF13964.1 Kelch motif #PF13415.1 Galactose oxidase, central domain #PF01344.20 Kelch motif #	-	-	KOG1072 FOG: Kelch repeat R General function prediction only	-
Sarc_000532-T1	-	PF04398.7 Protein of unknown function, DUF538 #	-	-	LSE0025 A Male reproductive organ-specific protein S Function unknown	-
Sarc_000533-T1	locus=LA2157_chr01:842436:843877:- Uncharacterized GPI-anchored protein At1g27950 OS=Arabidopsis thaliana GN=At1g27950 PE=1 SV=1	PF00234.17 Protease inhibitor/seed storage/LTP family #PF14368.1 Probable lipid transfer #	-	-	LSE0122 A predicted lipid transfer protein RI General function prediction only;Lipid transport and metabolism	-
Sarc_000534-T1	locus=LA2157_chr01:851759:857887:+ GPI mannosyltransferase 2 OS=Rattus norvegicus GN=Pigv PE=2 SV=1	PF04188.8 Mannosyltransferase (PIG-V)) #	-	-	KOG2647 Predicted Dolichyl-phosphate-mannose-protein mannosyltransferase R General function prediction only	NP_172652.2|GT76 55.62 516 200 7 1 514 1 489 0.0 529
Sarc_000535-T1	locus=LA2157_chr01:861684:866810:+ Branchpoint-bridging protein OS=Dictyostelium discoideum GN=sf1 PE=3 SV=1	-	-	-	KOG0119 Splicing factor 1/branch point binding protein (RRM superfamily) A RNA processing and modification	-
Sarc_000536-T1	-	-	-	-	-	-
Sarc_000537-T1	locus=LA2157_chr01:891056:904668:- E3 ubiquitin-protein ligase BRE1-like 2 OS=Arabidopsis thaliana GN=HUB2 PE=1 SV=2	PF13920.1 Zinc finger, C3HC4 type (RING finger) #PF13639.1 Ring finger domain #PF14634.1 zinc-RING finger domain #PF13923.1 Zinc finger, C3HC4 type (RING finger) #PF00097.20 Zinc finger, C3HC4 type (RING finger) #	-	-	KOG0978 E3 ubiquitin ligase involved in syntaxin degradation O Posttranslational modification, protein turnover, chaperones	-
Sarc_000538-T1	locus=LA2157_chr01:907400:908350:- Transmembrane protein 45A OS=Homo sapiens GN=TMEM45A PE=2 SV=1	PF04819.7 Family of unknown function (DUF716) #	-	-	TWOG0183 Uncharacterized conserved protein S Function unknown	-
Sarc_000539-T1	locus=LA2157_chr01:914910:915488:+ Dirigent protein 19 OS=Arabidopsis thaliana GN=DIR19 PE=2 SV=1	PF03018.9 Dirigent-like protein #	-	-	LSE0373 A Uncharacterized protein S Function unknown	-
Sarc_000540-T1	-	PF05623.7 Protein of unknown function (DUF789) #	-	-	LSE0403 A Uncharacterized protein S Function unknown	-
Sarc_000541-T1	locus=LA2157_chr01:932683:933558:+ Probable rRNA-processing protein EBP2 homolog OS=Arabidopsis thaliana GN=At3g22660 PE=2 SV=1	PF05890.7 Eukaryotic rRNA processing protein EBP2 #	-	-	KOG3080 Nucleolar protein-like/EBNA1-binding protein A RNA processing and modification	-
Sarc_000542-T1	locus=LA2157_chr01:934773:943090:- DNA (cytosine-5)-methyltransferase 1 OS=Zea mays GN=MET2A PE=1 SV=1	PF00145.12 C-5 cytosine-specific DNA methylase #PF01426.13 BAH domain #PF00385.19 Chromo (CHRromatin Organisation MOdifier) domain #	-	-	TWOG0157 (cytosine-5-)-methyltransferase LK Replication, recombination and repair;Transcription	-
Sarc_000543-T1	locus=LA2157_chr01:945013:950367:- PP2A regulatory subunit TAP46 OS=Arabidopsis thaliana GN=TAP46 PE=1 SV=2	PF04177.7 TAP42-like family #	-	-	KOG2830 Protein phosphatase 2A-associated protein T Signal transduction mechanisms	-
Sarc_000544-T1	locus=LA2157_chr01:953579:961685:+ Casein kinase I OS=Toxoplasma gondii PE=2 SV=1	PF07714.12 Protein tyrosine kinase #PF00069.20 Protein kinase domain #	-	-	KOG1163 Casein kinase (serine/threonine/tyrosine protein kinase) T Signal transduction mechanisms	-
Sarc_000545-T1	locus=LA2157_chr01:963165:966956:+ Chaperone protein DnaJ OS=Methanosarcina acetivorans (strain ATCC 35395 / DSM 2834 / JCM 12185 / C2A) GN=dnaJ PE=3 SV=1	-	-	-	LSE2036 A Unnamed protein X --	-
Sarc_000546-T1	locus=LA2157_chr01:967732:971627:- CDT1-like protein a, chloroplastic OS=Arabidopsis thaliana GN=CDT1A PE=1 SV=1	PF08839.6 DNA replication factor CDT1 like #	-	-	KOG4762 DNA replication factor L Replication, recombination and repair	-
Sarc_000547-T1	-	-	-	-	-	-
Sarc_000548-T1	locus=LA2157_chr01:975341:979422:- Metal tolerance protein 4 OS=Oryza sativa subsp. japonica GN=MTP4 PE=2 SV=1	PF01545.16 Cation efflux family #	-	-	KOG1485 Mitochondrial Fe2+ transporter MMT1 and related transporters (cation diffusion facilitator superfamily) P Inorganic ion transport and metabolism	-
Sarc_000549-T1	locus=LA2157_chr01:983674:985006:- 60S acidic ribosomal protein P1-3 OS=Arabidopsis thaliana GN=RPP1C PE=1 SV=2	PF00428.14 60s Acidic ribosomal protein #	-	-	-	-
Sarc_000550-T1	locus=LA2157_chr01:986749:987642:- Probable rRNA-processing protein EBP2 homolog OS=Arabidopsis thaliana GN=At3g22660 PE=2 SV=1	PF05890.7 Eukaryotic rRNA processing protein EBP2 #	-	-	KOG3080 Nucleolar protein-like/EBNA1-binding protein A RNA processing and modification	-
Sarc_000551-T1	locus=LA2157_chr01:990773:994728:- Uncharacterized protein YqeH OS=Bacillus subtilis (strain 168) GN=yqeH PE=1 SV=1	PF01926.18 50S ribosome-binding GTPase #	-	-	KOG1249 Predicted GTPases R General function prediction only	-
Sarc_000552-T1	locus=LA2157_chr01:996920:1000325:- E3 ubiquitin-protein ligase SINAT2 OS=Arabidopsis thaliana GN=SINAT2 PE=2 SV=1	PF03145.11 Seven in absentia protein family #	-	-	KOG3002 Zn finger protein R General function prediction only	-
Sarc_000553-T1	locus=LA2157_chr01:1012047:1016011:- Non-structural maintenance of chromosomes element 1 homolog OS=Homo sapiens GN=NSMCE1 PE=1 SV=5	PF08746.6 RING-like domain #PF07574.8 Nse1 non-SMC component of SMC5-6 complex #	-	-	-	-
Sarc_000554-T1	locus=LA2157_chr01:1018308:1025305:- Histone-lysine N-methyltransferase ASHH3 OS=Arabidopsis thaliana GN=ASHH3 PE=2 SV=2	PF00856.23 SET domain #	-	-	KOG1080 Histone H3 (Lys4) methyltransferase complex, subunit SET1 and related methyltransferases BK Chromatin structure and dynamics;Transcription	-
Sarc_000555-T1	locus=LA2157_chr01:1031608:1037141:+ Cysteine protease ATG4 OS=Medicago truncatula GN=ATG4 PE=3 SV=1	PF03416.14 Peptidase family C54 #	-	-	KOG2674 Cysteine protease required for autophagy - Apg4p/Aut2p ZU Cytoskeleton;Intracellular trafficking, secretion, and vesicular transport	-
Sarc_000556-T1	locus=LA2157_chr01:1038475:1039360:- Agglutinin alpha chain OS=Artocarpus integer PE=1 SV=2	PF01419.12 Jacalin-like lectin domain #	-	-	-	-
Sarc_000557-T1	-	-	-	-	-	-
Sarc_000558-T1	locus=LA2157_chr01:1047235:1048278:+ Probable ribonuclease P/MRP protein subunit POP5 OS=Arabidopsis thaliana GN=EMB1687 PE=2 SV=1	PF01900.14 Rpp14/Pop5 family #	-	-	-	-
Sarc_000560-T1	locus=LA2157_chr01:1051204:1057024:+ Formate--tetrahydrofolate ligase OS=Spinacia oleracea PE=1 SV=3	PF01268.14 Formate--tetrahydrofolate ligase #	-	-	KOG4230 C1-tetrahydrofolate synthase H Coenzyme transport and metabolism	-
Sarc_000561-T1	locus=LA2157_chr01:1061386:1064341:+ Lignin-forming anionic peroxidase OS=Nicotiana tabacum PE=2 SV=1	PF00141.18 Peroxidase #	-	-	TWOG0189 Peroxidase R General function prediction only	-
Sarc_000562-T1	locus=LA2157_chr01:1065994:1068574:- Lignin-forming anionic peroxidase OS=Nicotiana tabacum PE=2 SV=1	PF00141.18 Peroxidase #	-	-	TWOG0189 Peroxidase R General function prediction only	-
Sarc_000563-T1	locus=LA2157_chr01:1075592:1078973:+ Peroxidase N OS=Armoracia rusticana GN=HRPN PE=2 SV=1	PF00141.18 Peroxidase #	-	-	TWOG0189 Peroxidase R General function prediction only	-
Sarc_000564-T1	locus=LA2157_chr01:1080846:1081442:+ Protein NDR1 OS=Arabidopsis thaliana GN=NDR1 PE=1 SV=1	-	-	-	LSE0414 A Harpin-induced protein involved in plant hypersensitive response and related proteins V Defense mechanisms	-
Sarc_000565-T1	locus=LA2157_chr01:1083338:1083928:+ Protein NDR1 OS=Arabidopsis thaliana GN=NDR1 PE=1 SV=1	-	-	-	LSE0414 A Harpin-induced protein involved in plant hypersensitive response and related proteins V Defense mechanisms	-
Sarc_000566-T1	locus=LA2157_chr01:1087338:1091434:+ Probable plastid-lipid-associated protein 12, chloroplastic OS=Arabidopsis thaliana GN=PAP12 PE=2 SV=1	PF04755.7 PAP_fibrillin #	-	-	LSE1221 A Unnamed protein X --	-
Sarc_000567-T1	locus=LA2157_chr01:1092548:1095714:+ DEAD-box ATP-dependent RNA helicase 41 OS=Arabidopsis thaliana GN=RH41 PE=2 SV=1	PF00270.24 DEAD/DEAH box helicase #PF04438.11 HIT zinc finger #PF00271.26 Helicase conserved C-terminal domain #	-	-	KOG0350 DEAD-box ATP-dependent RNA helicase A RNA processing and modification	CAL53384.1|CE11 25.95 370 246 7 128 479 37 396 5e-28 120
Sarc_000568-T1	locus=LA2157_chr01:1118021:1164172:- Callose synthase 9 OS=Arabidopsis thaliana GN=CALS9 PE=2 SV=2	PF14288.1 1,3-beta-glucan synthase subunit FKS1, domain-1 #PF02364.10 1,3-beta-glucan synthase component #	-	-	KOG0916 1,3-beta-glucan synthase/callose synthase catalytic subunit M Cell wall/membrane/envelope biogenesis	AAD25952.1|GT48 78.78 1918 382 10 1 1912 1 1899 0.0 2992
Sarc_000569-T1	locus=LA2157_chr01:1167432:1187483:- Callose synthase 3 OS=Arabidopsis thaliana GN=CALS3 PE=2 SV=3	PF04652.11 Vta1 like #PF14288.1 1,3-beta-glucan synthase subunit FKS1, domain-1 #PF02364.10 1,3-beta-glucan synthase component #	-	-	KOG0916 1,3-beta-glucan synthase/callose synthase catalytic subunit M Cell wall/membrane/envelope biogenesis	CAN80181.1|GT48 62.09 1965 680 20 10 1942 2 1933 0.0 2437
Sarc_000570-T1	locus=LA2157_chr01:1197144:1198490:+ Putative E3 ubiquitin-protein ligase LIN OS=Medicago truncatula GN=LIN PE=2 SV=1	-	-	-	-	-
Sarc_000571-T1	-	-	-	-	-	-
Sarc_000572-T1	-	-	-	-	-	-
Sarc_000573-T1	-	-	-	-	-	-
Sarc_000574-T1	-	-	-	-	-	-
Sarc_000575-T1	locus=LA2157_chr01:1217360:1218511:- Omega-6 fatty acid desaturase, endoplasmic reticulum isozyme 2 OS=Glycine max GN=FAD2-2 PE=2 SV=1	PF11960.3 Domain of unknown function (DUF3474) #PF00487.19 Fatty acid desaturase #	-	-	TWOG0155 Oleate desaturase/linoleate desaturase I Lipid transport and metabolism	-
Sarc_000576-T1	locus=LA2157_chr01:1233907:1235032:- Putative peptide/nitrate transporter At5g19640 OS=Arabidopsis thaliana GN=At5g19640 PE=2 SV=1	PF00854.16 POT family #	-	-	KOG1237 H+/oligopeptide symporter E Amino acid transport and metabolism	-
Sarc_000577-T1	locus=LA2157_chr01:1235296:1237863:- Putative peptide/nitrate transporter At5g19640 OS=Arabidopsis thaliana GN=At5g19640 PE=2 SV=1	PF00854.16 POT family #	-	-	KOG1237 H+/oligopeptide symporter E Amino acid transport and metabolism	-
Sarc_000578-T1	locus=LA2157_chr01:1244929:1248621:+ Enoyl-[acyl-carrier-protein] reductase [NADH], chloroplastic OS=Arabidopsis thaliana GN=MOD1 PE=1 SV=1	PF13561.1 Enoyl-(Acyl carrier protein) reductase #	-	-	KOG0725 Reductases with broad range of substrate specificities R General function prediction only	-
Sarc_000579-T1	locus=LA2157_chr01:1250689:1253733:- Non-structural maintenance of chromosomes element 4 homolog A OS=Bos taurus GN=NSMCE4A PE=2 SV=1	PF08743.5 Nse4 C-terminal #	-	-	KOG2866 Uncharacterized conserved protein S Function unknown	-
Sarc_000580-T1	-	-	-	-	-	-
Sarc_000581-T1	-	PF12695.2 Alpha/beta hydrolase family #PF02129.13 X-Pro dipeptidyl-peptidase (S15 family) #PF12697.2 Alpha/beta hydrolase family #PF00561.15 alpha/beta hydrolase fold #	-	-	-	-
Sarc_000582-T1	locus=LA2157_chr01:1267187:1272293:- UPF0061 protein azo1574 OS=Azoarcus sp. (strain BH72) GN=azo1574 PE=3 SV=1	PF02696.9 Uncharacterized ACR, YdiU/UPF0061 family #	-	-	KOG2542 Uncharacterized conserved protein (YdiU family) S Function unknown	-
Sarc_000583-T1	locus=LA2157_chr01:1275352:1278370:- Pentatricopeptide repeat-containing protein At5g48730, chloroplastic OS=Arabidopsis thaliana GN=At5g48730 PE=2 SV=2	PF12854.2 PPR repeat #PF13812.1 Pentatricopeptide repeat domain #PF00637.15 Region in Clathrin and VPS #PF13041.1 PPR repeat family #PF01535.15 PPR repeat #	-	-	KOG4197 FOG: PPR repeat R General function prediction only	-
Sarc_000584-T1	locus=LA2157_chr01:1279510:1283412:+ Sorbitol dehydrogenase OS=Arabidopsis thaliana GN=SDH PE=1 SV=1	PF00107.21 Zinc-binding dehydrogenase #PF08240.7 Alcohol dehydrogenase GroES-like domain #	-	-	KOG0024 Sorbitol dehydrogenase Q Secondary metabolites biosynthesis, transport and catabolism	-
Sarc_000585-T1	locus=LA2157_chr01:1284828:1287849:+ G-type lectin S-receptor-like serine/threonine-protein kinase RLK1 OS=Arabidopsis thaliana GN=RLK1 PE=2 SV=2	PF01453.19 D-mannose binding lectin #PF07714.12 Protein tyrosine kinase #PF00069.20 Protein kinase domain #PF00954.15 S-locus glycoprotein family #	-	-	LSE0055 A Protein kinase, contains TNFR domains T Signal transduction mechanisms	CAN76207.1|GT31 29.75 326 166 7 528 820 1246 1541 2e-33 141
Sarc_000586-T1	locus=LA2157_chr01:1289772:1292189:+ G-type lectin S-receptor-like serine/threonine-protein kinase RLK1 OS=Arabidopsis thaliana GN=RLK1 PE=2 SV=2	PF01453.19 D-mannose binding lectin #PF00069.20 Protein kinase domain #PF07714.12 Protein tyrosine kinase #	-	-	LSE0060 A Protein kinase, contains USPA domains T Signal transduction mechanisms	CAN76207.1|GT31 31.64 335 163 7 501 798 1246 1551 3e-36 149
Sarc_000587-T1	locus=LA2157_chr01:1299495:1322154:+ Linoleate 13S-lipoxygenase 2-1, chloroplastic OS=Solanum tuberosum GN=LOX2.1 PE=1 SV=1	PF01477.18 PLAT/LH2 domain #PF00305.14 Lipoxygenase #	-	-	TWOG0111 Lipoxygenase I Lipid transport and metabolism	-
Sarc_000588-T1	locus=LA2157_chr01:1322513:1325693:+ Linoleate 13S-lipoxygenase 2-1, chloroplastic OS=Solanum tuberosum GN=LOX2.1 PE=1 SV=1	PF00305.14 Lipoxygenase #	-	-	TWOG0111 Lipoxygenase I Lipid transport and metabolism	-
Sarc_000589-T1	locus=LA2157_chr01:1326368:1327294:- Receptor-like protein 12 OS=Arabidopsis thaliana GN=RLP12 PE=2 SV=2	PF00560.28 Leucine Rich Repeat #PF13516.1 Leucine Rich repeat #PF12799.2 Leucine Rich repeats (2 copies) #PF13855.1 Leucine rich repeat #	-	-	KOG0619 FOG: Leucine rich repeat R General function prediction only	-
Sarc_000590-T1	locus=LA2157_chr01:1327338:1329092:- Receptor-like protein 12 OS=Arabidopsis thaliana GN=RLP12 PE=2 SV=2	PF13504.1 Leucine rich repeat #PF13516.1 Leucine Rich repeat #PF13855.1 Leucine rich repeat #PF12799.2 Leucine Rich repeats (2 copies) #PF08263.7 Leucine rich repeat N-terminal domain #PF00560.28 Leucine Rich Repeat #	-	-	LSE0002 A Receptor protein kinase containing LRR repeats T Signal transduction mechanisms	-
Sarc_000591-T1	locus=LA2157_chr01:1330950:1339372:- Receptor-like protein 12 OS=Arabidopsis thaliana GN=RLP12 PE=2 SV=2	PF00305.14 Lipoxygenase #PF00560.28 Leucine Rich Repeat #PF13516.1 Leucine Rich repeat #PF13504.1 Leucine rich repeat #PF08263.7 Leucine rich repeat N-terminal domain #PF13855.1 Leucine rich repeat #PF12799.2 Leucine Rich repeats (2 copies) #	-	-	LSE0002 A Receptor protein kinase containing LRR repeats T Signal transduction mechanisms	-
Sarc_000592-T1	locus=LA2157_chr01:1341191:1345985:- Receptor-like protein 12 OS=Arabidopsis thaliana GN=RLP12 PE=2 SV=2	PF12799.2 Leucine Rich repeats (2 copies) #PF13855.1 Leucine rich repeat #PF08263.7 Leucine rich repeat N-terminal domain #PF13516.1 Leucine Rich repeat #PF13504.1 Leucine rich repeat #PF00560.28 Leucine Rich Repeat #PF00305.14 Lipoxygenase #	-	-	TWOG0111 Lipoxygenase I Lipid transport and metabolism	-
Sarc_000593-T1	locus=LA2157_chr01:1348028:1356262:- Receptor-like protein 12 OS=Arabidopsis thaliana GN=RLP12 PE=2 SV=2	PF00560.28 Leucine Rich Repeat #PF00305.14 Lipoxygenase #PF12799.2 Leucine Rich repeats (2 copies) #PF13855.1 Leucine rich repeat #PF08263.7 Leucine rich repeat N-terminal domain #PF13516.1 Leucine Rich repeat #PF13504.1 Leucine rich repeat #	-	-	LSE0002 A Receptor protein kinase containing LRR repeats T Signal transduction mechanisms	-
Sarc_000594-T1	locus=LA2157_chr01:1358084:1359516:- Linoleate 13S-lipoxygenase 2-1, chloroplastic OS=Solanum tuberosum GN=LOX2.1 PE=1 SV=1	PF00305.14 Lipoxygenase #	-	-	TWOG0111 Lipoxygenase I Lipid transport and metabolism	-
Sarc_000595-T1	locus=LA2157_chr01:1360292:1362889:- Receptor-like protein 12 OS=Arabidopsis thaliana GN=RLP12 PE=2 SV=2	PF13516.1 Leucine Rich repeat #PF13504.1 Leucine rich repeat #PF13855.1 Leucine rich repeat #PF12799.2 Leucine Rich repeats (2 copies) #PF08263.7 Leucine rich repeat N-terminal domain #PF00560.28 Leucine Rich Repeat #	-	-	LSE0002 A Receptor protein kinase containing LRR repeats T Signal transduction mechanisms	-
Sarc_000596-T1	locus=LA2157_chr01:1364131:1374708:- Linoleate 13S-lipoxygenase 2-1, chloroplastic OS=Solanum tuberosum GN=LOX2.1 PE=1 SV=1	PF00305.14 Lipoxygenase #PF01477.18 PLAT/LH2 domain #	-	-	TWOG0111 Lipoxygenase I Lipid transport and metabolism	-
Sarc_000597-T1	locus=LA2157_chr01:1390448:1394246:- Flavonol synthase/flavanone 3-hydroxylase (Fragment) OS=Matthiola incana PE=2 SV=1	PF03171.15 2OG-Fe(II) oxygenase superfamily #	-	-	KOG0143 Iron/ascorbate family oxidoreductases QR Secondary metabolites biosynthesis, transport and catabolism;General function prediction only	-
Sarc_000598-T1	locus=LA2157_chr01:1412903:1415055:- Flavonol synthase/flavanone 3-hydroxylase (Fragment) OS=Matthiola incana PE=2 SV=1	PF03171.15 2OG-Fe(II) oxygenase superfamily #PF14226.1 non-haem dioxygenase in morphine synthesis N-terminal #	-	-	KOG0143 Iron/ascorbate family oxidoreductases QR Secondary metabolites biosynthesis, transport and catabolism;General function prediction only	-
Sarc_000599-T1	locus=LA2157_chr01:1426486:1430152:- Flavonol synthase/flavanone 3-hydroxylase (Fragment) OS=Matthiola incana PE=2 SV=1	PF03171.15 2OG-Fe(II) oxygenase superfamily #	-	-	KOG0143 Iron/ascorbate family oxidoreductases QR Secondary metabolites biosynthesis, transport and catabolism;General function prediction only	-
Sarc_000600-T1	locus=LA2157_chr01:1448855:1450883:- Flavonol synthase/flavanone 3-hydroxylase (Fragment) OS=Matthiola incana PE=2 SV=1	PF03171.15 2OG-Fe(II) oxygenase superfamily #PF14226.1 non-haem dioxygenase in morphine synthesis N-terminal #	-	-	KOG0143 Iron/ascorbate family oxidoreductases QR Secondary metabolites biosynthesis, transport and catabolism;General function prediction only	-
Sarc_000601-T1	locus=LA2157_chr01:1462304:1465767:- Flavonol synthase/flavanone 3-hydroxylase (Fragment) OS=Matthiola incana PE=2 SV=1	PF03171.15 2OG-Fe(II) oxygenase superfamily #	-	-	KOG0143 Iron/ascorbate family oxidoreductases QR Secondary metabolites biosynthesis, transport and catabolism;General function prediction only	-
Sarc_000602-T1	locus=LA2157_chr01:1523276:1526135:- Gibberellin 20 oxidase 1 OS=Arabidopsis thaliana GN=GA20OX1 PE=2 SV=2	PF14226.1 non-haem dioxygenase in morphine synthesis N-terminal #PF03171.15 2OG-Fe(II) oxygenase superfamily #	-	-	KOG0143 Iron/ascorbate family oxidoreductases QR Secondary metabolites biosynthesis, transport and catabolism;General function prediction only	-
Sarc_000603-T1	locus=LA2157_chr01:1531445:1536125:- G-type lectin S-receptor-like serine/threonine-protein kinase RLK1 OS=Arabidopsis thaliana GN=RLK1 PE=2 SV=2	PF00954.15 S-locus glycoprotein family #PF00168.25 C2 domain #PF08372.5 Plant phosphoribosyltransferase C-terminal #PF01453.19 D-mannose binding lectin #	-	-	LSE0015 A Receptor-like protein kinase, contains lectin domains T Signal transduction mechanisms	-
Sarc_000604-T1	locus=LA2157_chr01:1540327:1547186:- Uncharacterized protein YMR315W OS=Saccharomyces cerevisiae (strain ATCC 204508 / S288c) GN=YMR315W PE=1 SV=1	PF01408.17 Oxidoreductase family, NAD-binding Rossmann fold #	-	-	KOG2742 Predicted oxidoreductase R General function prediction only	-
Sarc_000605-T1	locus=LA2157_chr01:1553083:1562250:+ Long-chain-fatty-acid--AMP ligase FadD28 OS=Mycobacterium marinum (strain ATCC BAA-535 / M) GN=fadD28 PE=3 SV=1	PF00550.20 Phosphopantetheine attachment site #PF00199.14 Catalase #PF00132.19 Bacterial transferase hexapeptide (six repeats) #PF14602.1 Hexapeptide repeat of succinyl-transferase #PF13450.1 NAD(P)-binding Rossmann-like domain #PF00501.23 AMP-binding enzyme #	-	-	KOG3628 Predicted AMP-binding protein R General function prediction only	-
Sarc_000606-T1	locus=LA2157_chr01:1563896:1566784:+ ETHYLENE INSENSITIVE 3-like 3 protein OS=Arabidopsis thaliana GN=EIL3 PE=1 SV=1	PF04873.8 Ethylene insensitive 3 #	-	-	LSE1272 A Unnamed protein X --	-
Sarc_000607-T1	locus=LA2157_chr01:1569248:1571651:- Subtilisin-like protease OS=Arabidopsis thaliana GN=ARA12 PE=1 SV=1	PF02225.17 PA domain #PF00082.17 Subtilase family #	-	-	LSE0115 A Subtilisin-like proteinase OR Posttranslational modification, protein turnover, chaperones;General function prediction only	-
Sarc_000608-T1	locus=LA2157_chr01:1572107:1577305:- Cucumisin OS=Cucumis melo PE=1 SV=1	PF05922.11 Peptidase inhibitor I9 #	-	-	LSE0115 A Subtilisin-like proteinase OR Posttranslational modification, protein turnover, chaperones;General function prediction only	-
Sarc_000609-T1	locus=LA2157_chr01:1591250:1595312:- Subtilisin-like protease OS=Arabidopsis thaliana GN=ARA12 PE=1 SV=1	PF02225.17 PA domain #PF00082.17 Subtilase family #PF05922.11 Peptidase inhibitor I9 #	-	-	LSE0115 A Subtilisin-like proteinase OR Posttranslational modification, protein turnover, chaperones;General function prediction only	-
Sarc_000610-T1	locus=LA2157_chr01:1598928:1600388:- UDP-glycosyltransferase 92A1 OS=Arabidopsis thaliana GN=UGT92A1 PE=2 SV=1	PF00201.13 UDP-glucoronosyl and UDP-glucosyl transferase #	-	-	KOG1192 UDP-glucuronosyl and UDP-glucosyl transferase GC Carbohydrate transport and metabolism;Energy production and conversion	CBD06485.1|GT1 40.73 491 276 6 2 483 11 495 3e-123 370
Sarc_000611-T1	locus=LA2157_chr01:1601213:1605225:- Lysine-specific demethylase 8 OS=Salmo salar GN=kdm8 PE=2 SV=1	PF13621.1 Cupin-like domain #PF08007.7 Cupin superfamily protein #	-	-	KOG2132 Uncharacterized conserved protein, contains JmjC domain BT Chromatin structure and dynamics;Signal transduction mechanisms	-
Sarc_000612-T1	-	-	-	-	LSE0049 A Uncharacterized protein S Function unknown	-
Sarc_000613-T1	locus=LA2157_chr01:1619803:1627306:- Protein downstream neighbor of Son OS=Mus musculus GN=Donson PE=2 SV=2	-	-	-	-	-
Sarc_000614-T1	locus=LA2157_chr01:1628390:1642703:+ Probable ATP-dependent RNA helicase DHX36 OS=Mus musculus GN=Dhx36 PE=2 SV=2	PF00271.26 Helicase conserved C-terminal domain #PF00035.20 Double-stranded RNA binding motif #PF07717.11 Oligonucleotide/oligosaccharide-binding (OB)-fold #PF04408.18 Helicase associated domain (HA2) #	-	-	KOG0926 DEAH-box RNA helicase AJ RNA processing and modification;Translation, ribosomal structure and biogenesis	-
Sarc_000615-T1	locus=LA2157_chr01:1644210:1651824:- ABC transporter G family member 22 OS=Arabidopsis thaliana GN=ABCG22 PE=1 SV=1	PF12698.2 ABC-2 family transporter protein #PF01061.19 ABC-2 type transporter #PF00005.22 ABC transporter #	-	-	KOG0065 Pleiotropic drug resistance proteins (PDR1-15), ABC superfamily Q Secondary metabolites biosynthesis, transport and catabolism	-
Sarc_000616-T1	locus=LA2157_chr01:1668776:1672557:- Calcium-dependent protein kinase 20 OS=Arabidopsis thaliana GN=CPK20 PE=2 SV=1	PF00036.27 EF hand #PF13405.1 EF-hand domain #PF13499.1 EF-hand domain pair #PF13202.1 EF hand #PF12763.2 Cytoskeletal-regulatory complex EF hand #PF00069.20 Protein kinase domain #PF07714.12 Protein tyrosine kinase #PF13833.1 EF-hand domain pair #PF14658.1 EF-hand domain #	-	-	KOG0603 Ribosomal protein S6 kinase T Signal transduction mechanisms	-
Sarc_000617-T1	-	PF04043.10 Plant invertase/pectin methylesterase inhibitor #	-	-	-	-
Sarc_000618-T1	locus=LA2157_chr01:1676551:1680616:- Sucrose-phosphatase 1 OS=Nicotiana tabacum GN=SPP1 PE=2 SV=1	PF08282.7 haloacid dehalogenase-like hydrolase #PF05116.8 Sucrose-6F-phosphate phosphohydrolase #PF08472.5 Sucrose-6-phosphate phosphohydrolase C-terminal #	-	-	LSE1454 A Unnamed protein X --	ABB75559.1|GT4 34.12 255 151 7 51 304 473 711 3e-24 108
Sarc_000619-T1	-	PF04043.10 Plant invertase/pectin methylesterase inhibitor #	-	-	-	-
Sarc_000621-T1	-	-	-	-	-	-
Sarc_000622-T1	locus=LA2157_chr01:1693796:1696744:+ Glycoprotein-N-acetylgalactosamine 3-beta-galactosyltransferase 1 OS=Homo sapiens GN=C1GALT1 PE=1 SV=1	PF04646.7 Protein of unknown function, DUF604 #PF02434.11 Fringe-like #	-	-	KOG2246 Galactosyltransferases G Carbohydrate transport and metabolism	CAN65210.1|GT31 59.45 328 129 4 3 329 307 631 1e-142 418
Sarc_000623-T1	-	-	-	-	-	-
Sarc_000624-T1	locus=LA2157_chr01:1709444:1720208:+ Methionine aminopeptidase 2B OS=Arabidopsis thaliana GN=MAP2B PE=2 SV=2	PF13639.1 Ring finger domain #PF00557.19 Metallopeptidase family M24 #PF13923.1 Zinc finger, C3HC4 type (RING finger) #PF12678.2 RING-H2 zinc finger #PF00097.20 Zinc finger, C3HC4 type (RING finger) #	-	-	KOG0800 FOG: Predicted E3 ubiquitin ligase O Posttranslational modification, protein turnover, chaperones	-
Sarc_000625-T1	locus=LA2157_chr01:1744026:1747767:+ Fasciclin-like arabinogalactan protein 17 OS=Arabidopsis thaliana GN=FLA17 PE=2 SV=1	PF02469.17 Fasciclin domain #	-	-	KOG1437 Fasciclin and related adhesion glycoproteins MW Cell wall/membrane/envelope biogenesis;Extracellular structures	-
Sarc_000626-T1	locus=LA2157_chr01:1752236:1754925:- Protein WVD2-like 1 OS=Arabidopsis thaliana GN=WDL1 PE=2 SV=1	PF06886.6 Targeting protein for Xklp2 (TPX2) #	-	-	LSE0281 A Uncharacterized protein S Function unknown	-
Sarc_000627-T1	locus=LA2157_chr01:1763836:1767140:- Calcium-dependent protein kinase 1 OS=Arabidopsis thaliana GN=CPK1 PE=1 SV=1	PF13499.1 EF-hand domain pair #PF13202.1 EF hand #PF12763.2 Cytoskeletal-regulatory complex EF hand #PF00036.27 EF hand #PF13405.1 EF-hand domain #PF14658.1 EF-hand domain #PF00069.20 Protein kinase domain #PF07714.12 Protein tyrosine kinase #PF13833.1 EF-hand domain pair #	-	-	KOG0603 Ribosomal protein S6 kinase T Signal transduction mechanisms	-
Sarc_000628-T1	locus=LA2157_chr01:1770755:1774048:+ Putative pentatricopeptide repeat-containing protein At5g06400, mitochondrial OS=Arabidopsis thaliana GN=At5g06400 PE=3 SV=1	PF14559.1 Tetratricopeptide repeat #PF03704.12 Bacterial transcriptional activator domain #PF01535.15 PPR repeat #PF13041.1 PPR repeat family #PF13432.1 Tetratricopeptide repeat #PF12854.2 PPR repeat #PF13812.1 Pentatricopeptide repeat domain #	-	-	KOG4197 FOG: PPR repeat R General function prediction only	NP_193724.1|GT32 25.78 419 273 11 678 1063 654 1067 2e-30 132
Sarc_000629-T1	locus=LA2157_chr01:1780242:1784238:- Iron-sulfur cluster co-chaperone protein HscB, mitochondrial OS=Mus musculus GN=Hscb PE=2 SV=2	PF00226.26 DnaJ domain #PF07743.8 HSCB C-terminal oligomerisation domain #	-	-	KOG3192 Mitochondrial J-type chaperone O Posttranslational modification, protein turnover, chaperones	-
Sarc_000630-T1	-	-	-	-	LSE1764 A Unnamed protein X --	-
Sarc_000631-T1	locus=LA2157_chr01:1800040:1814025:+ Histone-lysine N-methyltransferase SETD1B OS=Mus musculus GN=Setd1b PE=2 SV=2	PF00856.23 SET domain #PF02213.11 GYF domain #	-	-	KOG4442 Clathrin coat binding protein/Huntingtin interacting protein HIP1, involved in regulation of endocytosis U Intracellular trafficking, secretion, and vesicular transport	-
Sarc_000632-T1	-	PF10358.4 N-terminal C2 in EEIG1 and EHBP1 proteins #	-	-	LSE1433 A Unnamed protein X --	-
Sarc_000633-T1	locus=LA2157_chr01:1830486:1835635:- Putative phosphatidylglycerol/phosphatidylinositol transfer protein DDB_G0282179 OS=Dictyostelium discoideum GN=DDB_G0282179 PE=3 SV=2	PF02221.10 ML domain #	-	-	KOG4680 Uncharacterized conserved protein, contains ML domain R General function prediction only	-
Sarc_000634-T1	locus=LA2157_chr01:1850829:1851380:- RING-H2 finger protein ATL70 OS=Arabidopsis thaliana GN=ATL70 PE=2 SV=1	PF13639.1 Ring finger domain #PF00097.20 Zinc finger, C3HC4 type (RING finger) #PF12678.2 RING-H2 zinc finger #PF13923.1 Zinc finger, C3HC4 type (RING finger) #	-	-	KOG0800 FOG: Predicted E3 ubiquitin ligase O Posttranslational modification, protein turnover, chaperones	-
Sarc_000635-T1	locus=LA2157_chr01:1855439:1859796:+ Pentatricopeptide repeat-containing protein At4g39530 OS=Arabidopsis thaliana GN=PCMP-E52 PE=1 SV=1	PF13812.1 Pentatricopeptide repeat domain #PF12854.2 PPR repeat #PF01535.15 PPR repeat #PF13041.1 PPR repeat family #	-	-	KOG4197 FOG: PPR repeat R General function prediction only	-
Sarc_000636-T1	locus=LA2157_chr01:1873750:1877292:+ Nuclear transcription factor Y subunit A-10 OS=Arabidopsis thaliana GN=NFYA10 PE=2 SV=2	PF02045.10 CCAAT-binding transcription factor (CBF-B/NF-YA) subunit B #	-	-	KOG1561 CCAAT-binding factor, subunit B (HAP2) K Transcription	-
Sarc_000637-T1	locus=LA2157_chr01:1878343:1880964:+ 33 kDa ribonucleoprotein, chloroplastic OS=Nicotiana sylvestris PE=1 SV=1	PF14259.1 RNA recognition motif (a.k.a. RRM, RBD, or RNP domain) #PF00076.17 RNA recognition motif. (a.k.a. RRM, RBD, or RNP domain) #PF13893.1 RNA recognition motif. (a.k.a. RRM, RBD, or RNP domain) #	-	-	KOG0118 FOG: RRM domain R General function prediction only	-
Sarc_000638-T1	locus=LA2157_chr01:1882089:1883915:- Syntaxin-121 OS=Arabidopsis thaliana GN=SYP121 PE=1 SV=1	PF00804.20 Syntaxin #PF05739.14 SNARE domain #	-	-	KOG0810 SNARE protein Syntaxin 1 and related proteins U Intracellular trafficking, secretion, and vesicular transport	-
Sarc_000639-T1	locus=LA2157_chr01:1887983:1906986:- Trafficking protein particle complex subunit 8 OS=Homo sapiens GN=TRAPPC8 PE=1 SV=2	PF12739.2 ER-Golgi trafficking TRAPP I complex 85 kDa subunit #	-	-	KOG1938 Protein with predicted involvement in meiosis (GSG1) D Cell cycle control, cell division, chromosome partitioning	-
Sarc_000640-T1	locus=LA2157_chr01:1914558:1920975:+ Probable ATP-dependent RNA helicase DHX36 OS=Homo sapiens GN=DHX36 PE=1 SV=2	PF00271.26 Helicase conserved C-terminal domain #PF04408.18 Helicase associated domain (HA2) #PF07717.11 Oligonucleotide/oligosaccharide-binding (OB)-fold #	-	-	KOG0926 DEAH-box RNA helicase AJ RNA processing and modification;Translation, ribosomal structure and biogenesis	-
Sarc_000641-T1	locus=LA2157_chr01:1922188:1925588:+ Malonyl CoA-acyl carrier protein transacylase OS=Bacillus subtilis (strain 168) GN=fabD PE=3 SV=2	PF00698.16 Acyl transferase domain #	-	-	KOG2926 Malonyl-CoA:ACP transacylase I Lipid transport and metabolism	-
Sarc_000642-T1	locus=LA2157_chr01:1927262:1928767:- F-box protein SKIP22 OS=Arabidopsis thaliana GN=SKIP22 PE=1 SV=1	PF11543.3 Nuclear pore localisation protein NPL4 #PF00646.28 F-box domain #	-	-	TWOG0244 Unnamed protein X --	-
Sarc_000643-T1	locus=LA2157_chr01:1929823:1930707:- Dof zinc finger protein DOF3.5 OS=Arabidopsis thaliana GN=DOF3.5 PE=3 SV=1	PF02701.10 Dof domain, zinc finger #	-	-	LSE0455 A Dof Zn-finger protein R General function prediction only	-
Sarc_000644-T1	locus=LA2157_chr01:1935046:1935987:+ Dof zinc finger protein DOF3.5 OS=Arabidopsis thaliana GN=DOF3.5 PE=3 SV=1	PF02701.10 Dof domain, zinc finger #	-	-	LSE0455 A Dof Zn-finger protein R General function prediction only	-
Sarc_000645-T1	locus=LA2157_chr01:1939466:1940641:+ E3 ubiquitin-protein ligase PUB22 OS=Arabidopsis thaliana GN=PUB22 PE=1 SV=1	PF04564.10 U-box domain #	-	-	LSE0497 A U-box protein R General function prediction only	-
Sarc_000646-T1	locus=LA2157_chr01:1943708:1944934:+ E3 ubiquitin-protein ligase PUB22 OS=Arabidopsis thaliana GN=PUB22 PE=1 SV=1	PF04564.10 U-box domain #	-	-	KOG0167 FOG: Armadillo/beta-catenin-like repeats S Function unknown	-
Sarc_000647-T1	locus=LA2157_chr01:1957836:1959062:- E3 ubiquitin-protein ligase PUB22 OS=Arabidopsis thaliana GN=PUB22 PE=1 SV=1	PF04564.10 U-box domain #	-	-	KOG0167 FOG: Armadillo/beta-catenin-like repeats S Function unknown	-
Sarc_000649-T1	locus=LA2157_chr01:1963433:1964662:- E3 ubiquitin-protein ligase PUB22 OS=Arabidopsis thaliana GN=PUB22 PE=1 SV=1	PF04564.10 U-box domain #	-	-	KOG0167 FOG: Armadillo/beta-catenin-like repeats S Function unknown	-
Sarc_000650-T1	locus=LA2157_chr01:1964693:1980641:- E3 ubiquitin-protein ligase PUB24 OS=Arabidopsis thaliana GN=PUB24 PE=1 SV=1	PF04564.10 U-box domain #	-	-	LSE0497 A U-box protein R General function prediction only	-
Sarc_000651-T1	locus=LA2157_chr01:1986932:1989037:+ BTB/POZ domain-containing protein At3g05675 OS=Arabidopsis thaliana GN=At3g05675 PE=2 SV=1	-	-	-	LSE1345 A Unnamed protein X --	-
Sarc_000652-T1	locus=LA2157_chr01:1991482:1994436:- BEL1-like homeodomain protein 1 OS=Arabidopsis thaliana GN=BLH1 PE=1 SV=1	PF05920.6 Homeobox KN domain #PF00046.24 Homeobox domain #PF07526.6 Associated with HOX #	-	-	KOG0773 Transcription factor MEIS1 and related HOX domain proteins K Transcription	-
Sarc_000653-T1	locus=LA2157_chr01:2015005:2019689:- Aluminum-activated malate transporter 8 OS=Arabidopsis thaliana GN=ALMT8 PE=3 SV=1	PF11744.3 Aluminium activated malate transporter #	-	-	KOG4711 Predicted membrane protein R General function prediction only	-
Sarc_000654-T1	locus=LA2157_chr01:2033743:2038259:+ Aluminum-activated malate transporter 8 OS=Arabidopsis thaliana GN=ALMT8 PE=3 SV=1	PF13515.1 Fusaric acid resistance protein-like #PF04632.7 Fusaric acid resistance protein family #PF11744.3 Aluminium activated malate transporter #	-	-	KOG4711 Predicted membrane protein R General function prediction only	-
Sarc_000655-T1	locus=LA2157_chr01:2038784:2042962:- Digalactosyldiacylglycerol synthase 1, chloroplastic OS=Lotus japonicus GN=DGD1 PE=2 SV=1	PF00534.15 Glycosyl transferases group 1 #PF13692.1 Glycosyl transferases group 1 #	-	-	LSE0258 A Digalactosyldiacylglycerol synthase I Lipid transport and metabolism	ABA55727.1|GT4 70.84 775 188 7 28 774 16 780 0.0 1133
Sarc_000656-T1	-	PF04970.8 Lecithin retinol acyltransferase #	-	-	LSE1315 A Unnamed protein X --	-
Sarc_000657-T1	locus=LA2157_chr01:2047984:2052164:- Serine/threonine-protein kinase rio2 OS=Dictyostelium discoideum GN=rio2 PE=3 SV=1	PF01163.17 RIO1 family #PF09202.6 Rio2, N-terminal #PF06293.9 Lipopolysaccharide kinase (Kdo/WaaP) family #PF01636.18 Phosphotransferase enzyme family #	-	-	KOG2268 Serine/threonine protein kinase TR Signal transduction mechanisms;General function prediction only	-
Sarc_000658-T1	locus=LA2157_chr01:2070647:2073676:+ Probable receptor protein kinase TMK1 OS=Arabidopsis thaliana GN=TMK1 PE=1 SV=1	PF07714.12 Protein tyrosine kinase #PF00069.20 Protein kinase domain #PF13855.1 Leucine rich repeat #PF12799.2 Leucine Rich repeats (2 copies) #PF00560.28 Leucine Rich Repeat #	-	-	LSE0057 A Protein kinase, contains LysM domains T Signal transduction mechanisms	CAN76207.1|GT31 31.15 321 162 9 601 894 1242 1530 2e-32 139
Sarc_000659-T1	-	PF12333.3 Rix1 complex component involved in 60S ribosome maturation #	-	-	KOG2149 Uncharacterized conserved protein S Function unknown	-
Sarc_000660-T1	locus=LA2157_chr01:2108034:2113891:- Coatomer subunit beta-1 OS=Arabidopsis thaliana GN=At4g31480 PE=1 SV=2	PF14806.1 Coatomer beta subunit appendage platform #PF07718.7 Coatomer beta C-terminal region #PF01602.15 Adaptin N terminal region #PF13646.1 HEAT repeats #	-	-	KOG1058 Vesicle coat complex COPI, beta subunit U Intracellular trafficking, secretion, and vesicular transport	-
Sarc_000661-T1	locus=LA2157_chr01:2132706:2137404:+ N-acetyltransferase ESCO2 OS=Mus musculus GN=Esco2 PE=2 SV=3	PF13880.1 ESCO1/2 acetyl-transferase #PF13878.1 zinc-finger of acetyl-transferase ESCO #	-	-	KOG3014 Protein involved in establishing cohesion between sister chromatids during DNA replication L Replication, recombination and repair	-
Sarc_000662-T1	-	PF08372.5 Plant phosphoribosyltransferase C-terminal #PF00168.25 C2 domain #	-	-	LSE0030 A Anthranilate phosphoribosyltransferase and related proteins E Amino acid transport and metabolism	-
Sarc_000663-T1	-	-	-	-	-	-
Sarc_000664-T1	-	-	-	-	-	-
Sarc_000665-T1	-	-	-	-	-	-
Sarc_000666-T1	-	-	-	-	-	-
Sarc_000667-T1	-	-	-	-	-	-
Sarc_000668-T1	-	PF03168.8 Late embryogenesis abundant protein #	-	-	LSE0414 A Harpin-induced protein involved in plant hypersensitive response and related proteins V Defense mechanisms	-
Sarc_000669-T1	locus=LA2157_chr01:2201132:2201743:+ Putative syntaxin-24 OS=Arabidopsis thaliana GN=SYP24 PE=3 SV=1	-	-	-	LSE0414 A Harpin-induced protein involved in plant hypersensitive response and related proteins V Defense mechanisms	-
Sarc_000670-T1	locus=LA2157_chr01:2202445:2206579:- U3 small nucleolar ribonucleoprotein protein IMP4 OS=Rattus norvegicus GN=Imp4 PE=2 SV=1	PF04427.13 Brix domain #	-	-	KOG2780 Ribosome biogenesis protein RPF1, contains IMP4 domain A RNA processing and modification	-
Sarc_000671-T1	-	-	-	-	KOG1051 Chaperone HSP104 and related ATP-dependent Clp proteases O Posttranslational modification, protein turnover, chaperones	-
Sarc_000672-T1	locus=LA2157_chr01:2241183:2245302:+ Cytokinin riboside 5'-monophosphate phosphoribohydrolase LOG7 OS=Arabidopsis thaliana GN=LOG7 PE=1 SV=2	PF03641.9 Possible lysine decarboxylase #	-	-	TWOG0190 Predicted lysine decarboxylase RE General function prediction only;Amino acid transport and metabolism	-
Sarc_000673-T1	locus=LA2157_chr01:2249656:2251524:+ Pentatricopeptide repeat-containing protein At3g49730 OS=Arabidopsis thaliana GN=At3g49730 PE=2 SV=1	PF13041.1 PPR repeat family #PF01535.15 PPR repeat #PF06239.6 Evolutionarily conserved signalling intermediate in Toll pathway #PF12854.2 PPR repeat #PF13812.1 Pentatricopeptide repeat domain #	-	-	KOG4197 FOG: PPR repeat R General function prediction only	NP_193724.1|GT32 28.36 335 226 4 174 497 904 1235 1e-36 149
Sarc_000674-T1	-	-	-	-	-	-
Sarc_000675-T1	locus=LA2157_chr01:2252582:2256568:- 2-Cys peroxiredoxin BAS1-like, chloroplastic OS=Arabidopsis thaliana GN=At5g06290 PE=2 SV=3	PF10417.4 C-terminal domain of 1-Cys peroxiredoxin #PF00578.16 AhpC/TSA family #PF08534.5 Redoxin #	-	-	KOG0854 Alkyl hydroperoxide reductase, thiol specific antioxidant and related enzymes O Posttranslational modification, protein turnover, chaperones	CBA62479.1|GH18 37.31 193 110 6 73 262 4 188 3e-28 115
Sarc_000676-T1	-	PF02536.9 mTERF #	-	-	KOG1267 Mitochondrial transcription termination factor, mTERF KR Transcription;General function prediction only	-
Sarc_000677-T1	locus=LA2157_chr01:2266048:2270993:+ Transcription factor E2FA OS=Arabidopsis thaliana GN=E2FA PE=1 SV=1	PF02319.15 E2F/DP family winged-helix DNA-binding domain #	-	-	KOG2577 Transcription factor E2F/dimerization partner (TDP) K Transcription	-
Sarc_000678-T1	-	-	-	-	-	-
Sarc_000679-T1	locus=LA2157_chr01:2278482:2282175:- HVA22-like protein i OS=Arabidopsis thaliana GN=HVA22I PE=2 SV=2	PF03134.14 TB2/DP1, HVA22 family #	-	-	KOG1726 HVA22/DP1 gene product-related proteins V Defense mechanisms	-
Sarc_000680-T1	locus=LA2157_chr01:2291275:2299892:+ UPF0554 protein OS=Dictyostelium discoideum GN=DDB_G0286581 PE=3 SV=1	PF12695.2 Alpha/beta hydrolase family #PF12697.2 Alpha/beta hydrolase family #PF10230.4 Uncharacterised conserved protein (DUF2305) #	-	-	-	-
Sarc_000681-T1	-	PF04844.8 Transcriptional repressor, ovate #	-	-	-	-
Sarc_000682-T1	-	PF04844.8 Transcriptional repressor, ovate #	-	-	-	-
Sarc_000683-T1	-	-	-	-	-	-
Sarc_000684-T1	locus=LA2157_chr01:2370379:2371236:- Probable CCR4-associated factor 1 homolog 9 OS=Arabidopsis thaliana GN=CAF1-9 PE=2 SV=1	PF04857.15 CAF1 family ribonuclease #	-	-	KOG0304 mRNA deadenylase subunit A RNA processing and modification	-
Sarc_000685-T1	locus=LA2157_chr01:2375413:2378469:+ Pentatricopeptide repeat-containing protein At4g13650 OS=Arabidopsis thaliana GN=PCMP-H42 PE=2 SV=2	PF12854.2 PPR repeat #PF13812.1 Pentatricopeptide repeat domain #PF13041.1 PPR repeat family #PF01535.15 PPR repeat #PF14432.1 DYW family of nucleic acid deaminases #	-	-	KOG4197 FOG: PPR repeat R General function prediction only	-
Sarc_000686-T1	-	-	-	-	-	-
Sarc_000687-T1	locus=LA2157_chr01:2382961:2386234:- Ubiquitin-conjugating enzyme E2 variant 1D OS=Arabidopsis thaliana GN=UEV1D PE=1 SV=1	PF00179.21 Ubiquitin-conjugating enzyme #	-	-	KOG0896 Ubiquitin-conjugating enzyme E2 O Posttranslational modification, protein turnover, chaperones	-
Sarc_000688-T1	-	-	-	-	LSE1261 A Unnamed protein X --	-
Sarc_000689-T1	locus=LA2157_chr01:2406618:2419867:- Protein ACCUMULATION AND REPLICATION OF CHLOROPLASTS 3 OS=Arabidopsis thaliana GN=ARC3 PE=1 SV=2	PF02493.15 MORN repeat #	-	-	KOG0231 Junctional membrane complex protein Junctophilin and related MORN repeat proteins R General function prediction only	-
Sarc_000690-T1	locus=LA2157_chr01:2445753:2450076:- Transcription factor bHLH111 OS=Arabidopsis thaliana GN=BHLH111 PE=2 SV=1	-	-	-	-	-
Sarc_000691-T1	-	PF06454.6 Protein of unknown function (DUF1084) #	-	-	LSE1461 A Unnamed protein X --	-
Sarc_000692-T1	locus=LA2157_chr01:2471099:2478332:+ Succinyl-CoA ligase [ADP-forming] subunit alpha-1, mitochondrial OS=Solanum lycopersicum GN=SCOA PE=1 SV=1	PF00549.14 CoA-ligase #PF13607.1 Succinyl-CoA ligase like flavodoxin domain #PF02629.14 CoA binding domain #	-	-	KOG1254 ATP-citrate lyase C Energy production and conversion	-
Sarc_000693-T1	locus=LA2157_chr01:2480489:2482320:+ Isochorismatase OS=Bacillus subtilis (strain 168) GN=dhbB PE=1 SV=1	PF00857.15 Isochorismatase family #	-	-	LSE1497 A Unnamed protein X --	-
Sarc_000694-T1	locus=LA2157_chr01:2485722:2489010:- F-box protein At1g70590 OS=Arabidopsis thaliana GN=At1g70590 PE=2 SV=1	PF08238.7 Sel1 repeat #	-	-	KOG1550 Extracellular protein SEL-1 and related proteins MOT Cell wall/membrane/envelope biogenesis;Posttranslational modification, protein turnover, chaperones;Signal transduction mechanisms	-
Sarc_000695-T1	locus=LA2157_chr01:2492134:2497004:- Glutamate--glyoxylate aminotransferase 2 OS=Arabidopsis thaliana GN=GGAT2 PE=1 SV=1	PF00155.16 Aminotransferase class I and II #	-	-	KOG0259 Tyrosine aminotransferase E Amino acid transport and metabolism	-
Sarc_000696-T1	locus=LA2157_chr01:2503912:2506148:- Peroxidase 56 OS=Arabidopsis thaliana GN=PER56 PE=2 SV=1	PF00141.18 Peroxidase #	-	-	TWOG0189 Peroxidase R General function prediction only	-
Sarc_000697-T1	locus=LA2157_chr01:2507245:2512017:- Lipase OS=Staphylococcus hyicus GN=lip PE=1 SV=1	-	-	-	LSE2138 A Triacylglycerol lipase I Lipid transport and metabolism	-
Sarc_000698-T1	locus=LA2157_chr01:2536655:2539590:+ ADP-ribosylation factor 2 OS=Oryza sativa subsp. japonica GN=ARF PE=2 SV=2	PF00025.16 ADP-ribosylation factor family #PF08477.8 Miro-like protein #PF00503.15 G-protein alpha subunit #PF04670.7 Gtr1/RagA G protein conserved region #PF00071.17 Ras family #PF09439.5 Signal recognition particle receptor beta subunit #	-	-	KOG0077 Vesicle coat complex COPII, GTPase subunit SAR1 U Intracellular trafficking, secretion, and vesicular transport	-
Sarc_000699-T1	-	PF02713.9 Domain of unknown function DUF220 #	-	-	LSE0386 A Uncharacterized protein S Function unknown	-
Sarc_000700-T1	locus=LA2157_chr01:2546848:2550775:- Equilibrative nucleotide transporter 1 OS=Arabidopsis thaliana GN=ENT1 PE=1 SV=1	PF01733.13 Nucleoside transporter #	-	-	KOG1479 Nucleoside transporter F Nucleotide transport and metabolism	-
Sarc_000701-T1	locus=LA2157_chr01:2558105:2559406:- F-box/kelch-repeat protein At3g06240 OS=Arabidopsis thaliana GN=At3g06240 PE=2 SV=1	-	-	-	-	-
Sarc_000702-T1	-	PF14416.1 PMR5 N terminal Domain #PF13839.1 GDSL/SGNH-like Acyl-Esterase family found in Pmr5 and Cas1p #	-	-	LSE0451 A Uncharacterized protein S Function unknown	-
Sarc_000703-T1	-	PF07082.6 Protein of unknown function (DUF1350) #	-	-	LSE1887 A Unnamed protein X --	-
Sarc_000704-T1	locus=LA2157_chr01:2581876:2582961:- 40S ribosomal protein S27-2 OS=Arabidopsis thaliana GN=RPS27B PE=2 SV=2	PF01667.12 Ribosomal protein S27 #	-	-	KOG1779 40s ribosomal protein S27 J Translation, ribosomal structure and biogenesis	-
Sarc_000705-T1	-	-	-	-	-	-
Sarc_000706-T1	locus=LA2157_chr01:2586816:2591875:- 40S ribosomal protein S27-2 OS=Arabidopsis thaliana GN=RPS27B PE=2 SV=2	PF01667.12 Ribosomal protein S27 #	-	-	KOG1779 40s ribosomal protein S27 J Translation, ribosomal structure and biogenesis	-
Sarc_000707-T1	locus=LA2157_chr01:2591907:2603625:+ Uncharacterized protein At4g14100 OS=Arabidopsis thaliana GN=At4g14100 PE=2 SV=1	-	-	-	LSE0003 A F-box and FBD-domains R General function prediction only	-
Sarc_000708-T1	locus=LA2157_chr01:2605043:2607274:+ Sterol 14-demethylase OS=Arabidopsis thaliana GN=CYP51G1 PE=1 SV=1	PF00067.17 Cytochrome P450 #	-	-	KOG0156 Cytochrome P450 CYP2 subfamily Q Secondary metabolites biosynthesis, transport and catabolism	-
Sarc_000709-T1	locus=LA2157_chr01:2609914:2626230:- Histone acetyltransferase HAC1 OS=Arabidopsis thaliana GN=HAC1 PE=1 SV=2	PF00628.24 PHD-finger #PF08214.6 Histone acetylation protein #PF00569.12 Zinc finger, ZZ type #PF02135.11 TAZ zinc finger #	-	-	KOG1778 CREB binding protein/P300 and related TAZ Zn-finger proteins K Transcription	-
Sarc_000710-T1	locus=LA2157_chr01:2634834:2636625:- BTB/POZ domain-containing protein At2g13690 OS=Arabidopsis thaliana GN=PRL1-IFG PE=2 SV=2	-	-	-	-	-
Sarc_000711-T1	locus=LA2157_chr01:2638260:2646397:+ DEP domain-containing protein 1B OS=Homo sapiens GN=DEPDC1B PE=1 SV=2	PF00610.16 Domain found in Dishevelled, Egl-10, and Pleckstrin (DEP) #PF04784.9 Protein of unknown function, DUF547 #PF00462.19 Glutaredoxin #	-	-	TWOG0168 Uncharacterized protein S Function unknown	ACE03930.1|GH15 30.30 264 175 5 396 657 627 883 2e-31 132
Sarc_000712-T1	locus=LA2157_chr01:2650829:2652403:- Phytosulfokine receptor 1 OS=Daucus carota GN=PSKR PE=1 SV=1	PF00560.28 Leucine Rich Repeat #PF07714.12 Protein tyrosine kinase #PF00069.20 Protein kinase domain #PF13855.1 Leucine rich repeat #PF12799.2 Leucine Rich repeats (2 copies) #	-	-	LSE0034 A Protein kinase, contains EGF domain T Signal transduction mechanisms	CAN76207.1|GT31 30.25 314 159 7 231 514 1248 1531 8e-34 138
Sarc_000713-T1	-	-	-	-	-	-
Sarc_000714-T1	-	PF07719.12 Tetratricopeptide repeat #PF14559.1 Tetratricopeptide repeat #PF13432.1 Tetratricopeptide repeat #PF13174.1 Tetratricopeptide repeat #PF13414.1 TPR repeat #PF13428.1 Tetratricopeptide repeat #PF12895.2 Anaphase-promoting complex, cyclosome, subunit 3 #PF13424.1 Tetratricopeptide repeat #	-	-	LSE1249 A Unnamed protein X --	-
Sarc_000715-T1	locus=LA2157_chr01:2672028:2675878:+ Zinc finger CCCH domain-containing protein 17 OS=Arabidopsis thaliana GN=At2g02160 PE=1 SV=1	-	-	-	KOG4791 Uncharacterized conserved protein S Function unknown	-
Sarc_000716-T1	locus=LA2157_chr01:2690205:2700455:- Remorin OS=Arabidopsis thaliana GN=DBP PE=1 SV=1	PF03763.8 Remorin, C-terminal region #	-	-	LSE1214 A Unnamed protein X --	-
Sarc_000717-T1	locus=LA2157_chr01:2706202:2712739:+ INO80 complex subunit D OS=Dictyostelium discoideum GN=DDB_G0288447 PE=3 SV=1	PF13891.1 Potential DNA-binding domain #	-	-	LSE1550 A Unnamed protein X --	-
Sarc_000718-T1	-	-	-	-	KOG3294 WW domain binding protein WBP-2, contains GRAM domain T Signal transduction mechanisms	-
Sarc_000719-T1	locus=LA2157_chr01:2722774:2723523:- Transcription factor TCP7 OS=Arabidopsis thaliana GN=TCP7 PE=2 SV=1	PF03634.8 TCP family transcription factor #	-	-	LSE0380 A Predicted bHLH transcription factor K Transcription	-
Sarc_000720-T1	locus=LA2157_chr01:2729528:2733263:- Sugar transport protein 10 OS=Arabidopsis thaliana GN=STP10 PE=2 SV=1	PF00083.19 Sugar (and other) transporter #PF07690.11 Major Facilitator Superfamily #	-	-	KOG0569 Permease of the major facilitator superfamily G Carbohydrate transport and metabolism	-
Sarc_000721-T1	locus=LA2157_chr01:2735513:2737834:- Thioredoxin X, chloroplastic OS=Arabidopsis thaliana GN=ATHX PE=2 SV=2	PF00085.15 Thioredoxin #PF13905.1 Thioredoxin-like #PF13098.1 Thioredoxin-like domain #PF13899.1 Thioredoxin-like #	-	-	KOG0910 Thioredoxin-like protein O Posttranslational modification, protein turnover, chaperones	-
Sarc_000722-T1	locus=LA2157_chr01:2741436:2745098:+ E2F-associated phosphoprotein OS=Homo sapiens GN=EAPP PE=1 SV=4	PF10238.4 E2F-associated phosphoprotein #	-	-	KOG3395 Uncharacterized conserved protein S Function unknown	-
Sarc_000723-T1	locus=LA2157_chr01:2746995:2750476:+ Probable prefoldin subunit 5 OS=Arabidopsis thaliana GN=At5g23290 PE=2 SV=1	PF02996.12 Prefoldin subunit #	-	-	KOG3048 Molecular chaperone Prefoldin, subunit 5 O Posttranslational modification, protein turnover, chaperones	-
Sarc_000724-T1	locus=LA2157_chr01:2753270:2756659:+ Serine/threonine-protein phosphatase 2A activator OS=Bos taurus GN=PPP2R4 PE=2 SV=1	PF03095.10 Phosphotyrosyl phosphate activator (PTPA) protein #	-	-	KOG2867 Phosphotyrosyl phosphatase activator DT Cell cycle control, cell division, chromosome partitioning;Signal transduction mechanisms	-
Sarc_000725-T1	locus=LA2157_chr01:2759815:2767626:+ Dihydroorotate dehydrogenase (quinone), mitochondrial OS=Arabidopsis thaliana GN=PYRD PE=1 SV=2	PF01180.16 Dihydroorotate dehydrogenase #	-	-	KOG1436 Dihydroorotate dehydrogenase F Nucleotide transport and metabolism	-
Sarc_000726-T1	locus=LA2157_chr01:2772543:2779215:- Probable phenylalanine--tRNA ligase beta subunit OS=Arabidopsis thaliana GN=At1g72550 PE=2 SV=1	PF03483.12 B3/4 domain #PF03484.10 tRNA synthetase B5 domain #	-	-	KOG2472 Phenylalanyl-tRNA synthetase beta subunit J Translation, ribosomal structure and biogenesis	-
Sarc_000727-T1	locus=LA2157_chr01:2792088:2810114:+ Phospholipase DDHD1 OS=Bos taurus GN=DDHD1 PE=1 SV=1	PF02862.12 DDHD domain #	-	-	KOG2308 Phosphatidic acid-preferring phospholipase A1, contains DDHD domain IU Lipid transport and metabolism;Intracellular trafficking, secretion, and vesicular transport	-
Sarc_000728-T1	locus=LA2157_chr01:2814565:2824140:+ Biotin carboxylase 1, chloroplastic OS=Populus trichocarpa GN=POPTRDRAFT_831870 PE=2 SV=1	PF07478.8 D-ala D-ala ligase C-terminus #PF02222.17 ATP-grasp domain #PF08443.6 RimK-like ATP-grasp domain #PF02786.12 Carbamoyl-phosphate synthase L chain, ATP binding domain #PF15632.1 ATP-grasp in the biosynthetic pathway with Ter operon #PF13535.1 ATP-grasp domain #PF02785.14 Biotin carboxylase C-terminal domain #PF00289.17 Carbamoyl-phosphate synthase L chain, N-terminal domain #	-	-	KOG0368 Acetyl-CoA carboxylase I Lipid transport and metabolism	-
Sarc_000729-T1	locus=LA2157_chr01:2826260:2833065:+ 50S ribosomal protein L19-1, chloroplastic OS=Arabidopsis thaliana GN=At4g17560 PE=2 SV=1	PF01245.15 Ribosomal protein L19 #	-	-	KOG1698 Mitochondrial/chloroplast ribosomal protein L19 J Translation, ribosomal structure and biogenesis	-
Sarc_000730-T1	-	PF12572.3 Protein of unknown function (DUF3752) #	-	-	-	-
Sarc_000731-T1	locus=LA2157_chr01:2837787:2839342:+ Pre-mRNA branch site p14-like protein OS=Arabidopsis thaliana GN=At5g12190 PE=2 SV=1	PF13893.1 RNA recognition motif. (a.k.a. RRM, RBD, or RNP domain) #PF00076.17 RNA recognition motif. (a.k.a. RRM, RBD, or RNP domain) #PF14259.1 RNA recognition motif (a.k.a. RRM, RBD, or RNP domain) #	-	-	KOG0114 Predicted RNA-binding protein (RRM superfamily) R General function prediction only	-
Sarc_000732-T1	locus=LA2157_chr01:2841004:2846380:- 26S proteasome non-ATPase regulatory subunit 7 homolog A OS=Arabidopsis thaliana GN=RPN8A PE=1 SV=1	PF13012.1 Maintenance of mitochondrial structure and function #PF01398.16 JAB1/Mov34/MPN/PAD-1 ubiquitin protease #	-	-	KOG3050 COP9 signalosome, subunit CSN6 OT Posttranslational modification, protein turnover, chaperones;Signal transduction mechanisms	-
Sarc_000733-T1	locus=LA2157_chr01:2848484:2849063:+ Putative pentatricopeptide repeat-containing protein At1g10330 OS=Arabidopsis thaliana GN=PCMP-E71 PE=3 SV=1	-	-	-	-	-
Sarc_000734-T1	locus=LA2157_chr01:2850360:2852946:- Receptor-like protein 12 OS=Arabidopsis thaliana GN=RLP12 PE=2 SV=2	PF13504.1 Leucine rich repeat #PF13516.1 Leucine Rich repeat #PF08263.7 Leucine rich repeat N-terminal domain #PF12799.2 Leucine Rich repeats (2 copies) #PF13855.1 Leucine rich repeat #PF00560.28 Leucine Rich Repeat #	-	-	LSE0002 A Receptor protein kinase containing LRR repeats T Signal transduction mechanisms	-
Sarc_000735-T1	locus=LA2157_chr01:2856126:2858720:- Receptor-like protein 12 OS=Arabidopsis thaliana GN=RLP12 PE=2 SV=2	PF13504.1 Leucine rich repeat #PF13516.1 Leucine Rich repeat #PF12799.2 Leucine Rich repeats (2 copies) #PF13855.1 Leucine rich repeat #PF08263.7 Leucine rich repeat N-terminal domain #PF00560.28 Leucine Rich Repeat #	-	-	LSE0002 A Receptor protein kinase containing LRR repeats T Signal transduction mechanisms	-
Sarc_000736-T1	locus=LA2157_chr01:2870753:2873314:- Receptor-like protein 12 OS=Arabidopsis thaliana GN=RLP12 PE=2 SV=2	PF00560.28 Leucine Rich Repeat #PF13504.1 Leucine rich repeat #PF13516.1 Leucine Rich repeat #PF13855.1 Leucine rich repeat #PF12799.2 Leucine Rich repeats (2 copies) #PF08263.7 Leucine rich repeat N-terminal domain #	-	-	LSE0601 A Pollen extensin-like protein (Pex) M Cell wall/membrane/envelope biogenesis	-
Sarc_000737-T1	locus=LA2157_chr01:2881392:2883800:- Receptor-like protein 12 OS=Arabidopsis thaliana GN=RLP12 PE=2 SV=2	PF00560.28 Leucine Rich Repeat #PF08263.7 Leucine rich repeat N-terminal domain #PF13855.1 Leucine rich repeat #PF12799.2 Leucine Rich repeats (2 copies) #PF13516.1 Leucine Rich repeat #PF13504.1 Leucine rich repeat #	-	-	LSE0002 A Receptor protein kinase containing LRR repeats T Signal transduction mechanisms	-
Sarc_000738-T1	locus=LA2157_chr01:2892903:2899199:+ MATE efflux family protein 1 OS=Arabidopsis thaliana GN=MATE PE=2 SV=2	PF01554.13 MatE #PF14667.1 Polysaccharide biosynthesis C-terminal domain #	-	-	KOG1347 Uncharacterized membrane protein, predicted efflux pump R General function prediction only	-
Sarc_000739-T1	locus=LA2157_chr01:2903053:2904558:- Protein PF14_0175 OS=Plasmodium falciparum (isolate 3D7) GN=PF14_0175 PE=4 SV=1	-	-	-	-	-
Sarc_000740-T1	locus=LA2157_chr01:2912427:2917930:+ Calcium-dependent protein kinase 8 OS=Arabidopsis thaliana GN=CPK8 PE=1 SV=1	PF13202.1 EF hand #PF13499.1 EF-hand domain pair #PF00036.27 EF hand #PF13405.1 EF-hand domain #PF14658.1 EF-hand domain #PF00069.20 Protein kinase domain #PF14531.1 Kinase-like #PF07714.12 Protein tyrosine kinase #PF13833.1 EF-hand domain pair #	-	-	KOG0597 Serine-threonine protein kinase FUSED R General function prediction only	CAJ58949.1|CBM13 28.47 281 188 7 52 326 3 276 1e-22 103
Sarc_000741-T1	locus=LA2157_chr01:2924893:2927831:- Myb-like protein X OS=Dictyostelium discoideum GN=mybX PE=3 SV=1	-	-	-	-	-
Sarc_000742-T1	locus=LA2157_chr01:2929699:2934271:- 2Fe-2S ferredoxin OS=Rickettsia rickettsii GN=fdxB PE=3 SV=1	PF00111.22 2Fe-2S iron-sulfur cluster binding domain #	-	-	KOG3309 Ferredoxin C Energy production and conversion	-
Sarc_000743-T1	locus=LA2157_chr01:2935740:2941691:+ Translocation protein sec62 OS=Schizosaccharomyces pombe (strain 972 / ATCC 24843) GN=sec62 PE=3 SV=1	PF03839.11 Translocation protein Sec62 #	-	-	KOG2927 Membrane component of ER protein translocation complex U Intracellular trafficking, secretion, and vesicular transport	-
Sarc_000744-T1	locus=LA2157_chr01:3036548:3039934:+ Pentatricopeptide repeat-containing protein At2g01390 OS=Arabidopsis thaliana GN=At2g01390/At2g01380 PE=2 SV=2	PF01535.15 PPR repeat #PF13041.1 PPR repeat family #PF12854.2 PPR repeat #PF13812.1 Pentatricopeptide repeat domain #	-	-	KOG4197 FOG: PPR repeat R General function prediction only	-
Sarc_000745-T1	-	-	-	-	-	-
Sarc_000746-T1	locus=LA2157_chr01:3045404:3048427:- Nuclear transcription factor Y subunit A-1 OS=Arabidopsis thaliana GN=NFYA1 PE=2 SV=1	PF02045.10 CCAAT-binding transcription factor (CBF-B/NF-YA) subunit B #	-	-	KOG1561 CCAAT-binding factor, subunit B (HAP2) K Transcription	-
Sarc_000747-T1	locus=LA2157_chr01:3076213:3078712:- Probable receptor-like protein kinase At1g67000 OS=Arabidopsis thaliana GN=At1g67000 PE=2 SV=2	PF07714.12 Protein tyrosine kinase #PF00069.20 Protein kinase domain #	-	-	LSE0060 A Protein kinase, contains USPA domains T Signal transduction mechanisms	CAN76207.1|GT31 34.49 316 151 7 286 572 1251 1539 1e-36 148
Sarc_000748-T1	locus=LA2157_chr01:3079047:3081383:+ Probable receptor-like protein kinase At1g67000 OS=Arabidopsis thaliana GN=At1g67000 PE=2 SV=2	PF13947.1 Wall-associated receptor kinase galacturonan-binding #PF07714.12 Protein tyrosine kinase #PF00069.20 Protein kinase domain #	-	-	LSE0060 A Protein kinase, contains USPA domains T Signal transduction mechanisms	CAN76207.1|GT31 28.72 390 193 12 270 621 1194 1536 8e-34 141
Sarc_000749-T1	locus=LA2157_chr01:3085379:3085786:+ Photosystem II 5 kDa protein, chloroplastic OS=Petunia hybrida PE=1 SV=1	-	-	-	-	-
Sarc_000750-T1	locus=LA2157_chr01:3089315:3098199:+ DNA repair protein XRCC2 homolog OS=Arabidopsis thaliana GN=XRCC2 PE=2 SV=2	-	-	-	KOG2859 DNA repair protein, member of the recA/RAD51 family L Replication, recombination and repair	-
Sarc_000751-T1	locus=LA2157_chr01:3100065:3105298:- Cinnamoyl-CoA reductase 1 OS=Arabidopsis thaliana GN=CCR1 PE=1 SV=1	PF07993.7 Male sterility protein #PF05368.8 NmrA-like family #PF13460.1 NADH(P)-binding #PF01370.16 NAD dependent epimerase/dehydratase family #PF01073.14 3-beta hydroxysteroid dehydrogenase/isomerase family #	-	-	KOG1502 Flavonol reductase/cinnamoyl-CoA reductase V Defense mechanisms	-
Sarc_000752-T1	locus=LA2157_chr01:3110172:3113444:- Cinnamoyl-CoA reductase 1 OS=Arabidopsis thaliana GN=CCR1 PE=1 SV=1	PF05368.8 NmrA-like family #PF01370.16 NAD dependent epimerase/dehydratase family #PF13460.1 NADH(P)-binding #PF01073.14 3-beta hydroxysteroid dehydrogenase/isomerase family #PF07993.7 Male sterility protein #	-	-	KOG1502 Flavonol reductase/cinnamoyl-CoA reductase V Defense mechanisms	-
Sarc_000753-T1	locus=LA2157_chr01:3122130:3129645:- NAD(H) kinase 1 OS=Arabidopsis thaliana GN=NADK1 PE=1 SV=2	PF01513.16 ATP-NAD kinase #	-	-	KOG2178 Predicted sugar kinase G Carbohydrate transport and metabolism	-
Sarc_000754-T1	locus=LA2157_chr01:3134702:3135335:- G-type lectin S-receptor-like serine/threonine-protein kinase SD2-2 OS=Arabidopsis thaliana GN=SD22 PE=1 SV=1	PF00069.20 Protein kinase domain #PF07714.12 Protein tyrosine kinase #	-	-	-	-
Sarc_000755-T1	locus=LA2157_chr01:3138290:3140041:- Fe(2+) transport protein 1 OS=Oryza sativa subsp. japonica GN=IRT1 PE=2 SV=1	PF02535.17 ZIP Zinc transporter #	-	-	KOG1558 Fe2+/Zn2+ regulated transporter P Inorganic ion transport and metabolism	-
Sarc_000756-T1	locus=LA2157_chr01:3150590:3163310:+ Zinc finger CCCH domain-containing protein 53 OS=Oryza sativa subsp. japonica GN=Os07g0682400 PE=2 SV=1	PF00642.19 Zinc finger C-x8-C-x5-C-x3-H type (and similar) #PF00076.17 RNA recognition motif. (a.k.a. RRM, RBD, or RNP domain) #PF14259.1 RNA recognition motif (a.k.a. RRM, RBD, or RNP domain) #	-	-	LSE0467 A Predicted RNA-binding protein, contains C3H1-type Zn-finger and RRM domains RA General function prediction only;RNA processing and modification	-
Sarc_000757-T1	locus=LA2157_chr01:3170345:3172001:- Glucan endo-1,3-beta-glucosidase OS=Nicotiana tabacum GN=SP41B PE=1 SV=1	PF00332.13 Glycosyl hydrolases family 17 #	-	-	LSE0111 A beta-1, 3 glucanase MVG Cell wall/membrane/envelope biogenesis;Defense mechanisms;Carbohydrate transport and metabolism	CAE53273.1|GH17 75.54 327 72 3 21 343 15 337 4e-170 478
Sarc_000758-T1	locus=LA2157_chr01:3176362:3177887:+ Glucan endo-1,3-beta-glucosidase A OS=Solanum lycopersicum PE=1 SV=1	PF00332.13 Glycosyl hydrolases family 17 #	-	-	LSE0111 A beta-1, 3 glucanase MVG Cell wall/membrane/envelope biogenesis;Defense mechanisms;Carbohydrate transport and metabolism	CAE53273.1|GH17 88.76 338 36 1 1 336 1 338 0.0 591
Sarc_000759-T1	locus=LA2157_chr01:3183028:3183705:+ Premnaspirodiene oxygenase OS=Hyoscyamus muticus GN=CYP71D55 PE=1 SV=1	PF00067.17 Cytochrome P450 #	-	-	KOG0156 Cytochrome P450 CYP2 subfamily Q Secondary metabolites biosynthesis, transport and catabolism	-
Sarc_000760-T1	locus=LA2157_chr01:3189834:3190959:- Premnaspirodiene oxygenase OS=Hyoscyamus muticus GN=CYP71D55 PE=1 SV=1	PF00067.17 Cytochrome P450 #	-	-	KOG0156 Cytochrome P450 CYP2 subfamily Q Secondary metabolites biosynthesis, transport and catabolism	-
Sarc_000761-T1	locus=LA2157_chr01:3198330:3199511:- F-box protein CPR30 OS=Arabidopsis thaliana GN=CPR30 PE=1 SV=2	PF00646.28 F-box domain #PF12937.2 F-box-like #	-	-	LSE0004 A F-box domain R General function prediction only	-
Sarc_000762-T1	locus=LA2157_chr01:3207454:3215763:- Premnaspirodiene oxygenase OS=Hyoscyamus muticus GN=CYP71D55 PE=1 SV=1	PF00067.17 Cytochrome P450 #	-	-	KOG0156 Cytochrome P450 CYP2 subfamily Q Secondary metabolites biosynthesis, transport and catabolism	-
Sarc_000763-T1	locus=LA2157_chr01:3222107:3222949:- Premnaspirodiene oxygenase OS=Hyoscyamus muticus GN=CYP71D55 PE=1 SV=1	PF00067.17 Cytochrome P450 #	-	-	KOG0156 Cytochrome P450 CYP2 subfamily Q Secondary metabolites biosynthesis, transport and catabolism	-
Sarc_000764-T1	locus=LA2157_chr01:3245466:3255369:- Premnaspirodiene oxygenase OS=Hyoscyamus muticus GN=CYP71D55 PE=1 SV=1	PF00067.17 Cytochrome P450 #	-	-	KOG0156 Cytochrome P450 CYP2 subfamily Q Secondary metabolites biosynthesis, transport and catabolism	-
Sarc_000765-T1	-	-	-	-	-	-
Sarc_000766-T1	locus=LA2157_chr01:3262617:3266076:- GDP-mannose transporter GONST1 OS=Arabidopsis thaliana GN=GONST1 PE=1 SV=2	-	-	-	KOG1444 Nucleotide-sugar transporter VRG4/SQV-7 GOU Carbohydrate transport and metabolism;Posttranslational modification, protein turnover, chaperones;Intracellular trafficking, secretion, and vesicular transport	-
Sarc_000767-T1	-	-	-	-	-	-
Sarc_000768-T1	-	-	-	-	LSE1558 A Unnamed protein X --	-
Sarc_000769-T1	locus=LA2157_chr01:3279598:3282273:+ Mannan endo-1,4-beta-mannosidase 4 OS=Solanum lycopersicum GN=MAN4 PE=1 SV=2	PF00150.13 Cellulase (glycosyl hydrolase family 5) #	-	-	LSE0446 A Cellulase ((1-4)-beta-mannan endohydrolase) GM Carbohydrate transport and metabolism;Cell wall/membrane/envelope biogenesis	CAC08442.1|GH5 61.73 324 117 4 1 318 94 416 4e-151 432
Sarc_000770-T1	locus=LA2157_chr01:3295624:3297078:+ Mannan endo-1,4-beta-mannosidase 4 OS=Solanum lycopersicum GN=MAN4 PE=1 SV=2	-	-	-	LSE0446 A Cellulase ((1-4)-beta-mannan endohydrolase) GM Carbohydrate transport and metabolism;Cell wall/membrane/envelope biogenesis	CAC08442.1|GH5 57.92 183 70 4 1 177 235 416 4e-67 211
Sarc_000771-T1	locus=LA2157_chr01:3299191:3306730:- Transcription factor TGA2 OS=Arabidopsis thaliana GN=TGA2 PE=1 SV=1	PF00170.16 bZIP transcription factor #PF07716.10 Basic region leucine zipper #PF14144.1 Seed dormancy control #	-	-	LSE0395 A Predicted transcription factor K Transcription	-
Sarc_000772-T1	locus=LA2157_chr01:3310795:3316822:+ Calcium-dependent protein kinase 17 OS=Arabidopsis thaliana GN=CPK17 PE=2 SV=1	PF13405.1 EF-hand domain #PF00036.27 EF hand #PF12763.2 Cytoskeletal-regulatory complex EF hand #PF13499.1 EF-hand domain pair #PF13202.1 EF hand #PF13833.1 EF-hand domain pair #PF07714.12 Protein tyrosine kinase #PF14531.1 Kinase-like #PF00069.20 Protein kinase domain #PF14658.1 EF-hand domain #	-	-	KOG0603 Ribosomal protein S6 kinase T Signal transduction mechanisms	CAJ58949.1|CBM13 28.19 259 176 5 86 340 7 259 2e-22 103
Sarc_000773-T1	-	-	-	-	-	-
Sarc_000774-T1	locus=LA2157_chr01:3321166:3322379:+ Mediator-associated protein 2 OS=Arabidopsis thaliana GN=At5g64680 PE=1 SV=1	-	-	-	-	-
Sarc_000775-T1	locus=LA2157_chr01:3326061:3343899:+ Rho GTPase-activating protein 7 OS=Arabidopsis thaliana GN=ROPGAP7 PE=2 SV=1	PF00169.24 PH domain #PF00620.22 RhoGAP domain #PF14389.1 Leucine-zipper of ternary complex factor MIP1 #	-	-	KOG4271 Rho-GTPase activating protein T Signal transduction mechanisms	-
Sarc_000776-T1	-	-	-	-	-	-
Sarc_000777-T1	locus=LA2157_chr01:3354249:3358783:+ Phospholipase C 3 OS=Mycobacterium tuberculosis GN=plcC PE=3 SV=2	PF04185.9 Phosphoesterase family #	-	-	LSE1284 A Phospholipase C T Signal transduction mechanisms	-
Sarc_000778-T1	locus=LA2157_chr01:3359273:3364324:- TMV resistance protein N OS=Nicotiana glutinosa GN=N PE=1 SV=1	PF13504.1 Leucine rich repeat #PF00931.17 NB-ARC domain #PF12799.2 Leucine Rich repeats (2 copies) #PF13855.1 Leucine rich repeat #PF13676.1 TIR domain #PF01582.15 TIR domain #PF00560.28 Leucine Rich Repeat #	-	-	LSE0012 A Apoptotic ATPase, disease resistance determinant T Signal transduction mechanisms	-
Sarc_000779-T1	locus=LA2157_chr01:3365039:3368018:- Uncharacterized RING finger protein C32D5.10 OS=Caenorhabditis elegans GN=C32D5.10 PE=4 SV=2	PF13639.1 Ring finger domain #PF00097.20 Zinc finger, C3HC4 type (RING finger) #	-	-	-	-
Sarc_000780-T1	locus=LA2157_chr01:3371928:3377133:+ Signal peptide peptidase OS=Arabidopsis thaliana GN=SPP PE=2 SV=1	PF04258.8 Signal peptide peptidase #	-	-	KOG2442 Uncharacterized conserved protein, contains PA domain R General function prediction only	-
Sarc_000781-T1	locus=LA2157_chr01:3383065:3391560:+ L-ascorbate oxidase OS=Nicotiana tabacum GN=AAO PE=2 SV=1	PF07731.9 Multicopper oxidase #PF00394.17 Multicopper oxidase #PF07732.10 Multicopper oxidase #	-	-	KOG1263 Multicopper oxidases Q Secondary metabolites biosynthesis, transport and catabolism	-
Sarc_000782-T1	locus=LA2157_chr01:3393568:3407593:+ COP9 signalosome complex subunit 2 OS=Arabidopsis thaliana GN=CSN2 PE=1 SV=1	PF01399.22 PCI domain #PF10075.4 COP9 signalosome, subunit CSN8 #	-	-	KOG1464 COP9 signalosome, subunit CSN2 OT Posttranslational modification, protein turnover, chaperones;Signal transduction mechanisms	-
Sarc_000783-T1	locus=LA2157_chr01:3408998:3413445:+ CBL-interacting serine/threonine-protein kinase 3 OS=Arabidopsis thaliana GN=CIPK3 PE=1 SV=2	PF03822.9 NAF domain #PF14531.1 Kinase-like #PF00069.20 Protein kinase domain #PF07714.12 Protein tyrosine kinase #	-	-	KOG0690 Serine/threonine protein kinase T Signal transduction mechanisms	CAJ58949.1|CBM13 30.41 217 137 6 6 214 1 211 2e-23 104
Sarc_000784-T1	locus=LA2157_chr01:3418296:3420884:- Protein kinase 2B, chloroplastic OS=Arabidopsis thaliana GN=APK2B PE=1 SV=1	PF07714.12 Protein tyrosine kinase #PF00069.20 Protein kinase domain #	-	-	LSE0034 A Protein kinase, contains EGF domain T Signal transduction mechanisms	CAN76207.1|GT31 31.33 249 141 6 54 286 1240 1474 3e-23 104
Sarc_000785-T1	locus=LA2157_chr01:3424921:3433435:- Protein kinase 2B, chloroplastic OS=Arabidopsis thaliana GN=APK2B PE=1 SV=1	PF00847.15 AP2 domain #PF00069.20 Protein kinase domain #PF07714.12 Protein tyrosine kinase #	-	-	LSE0029 A Receptor-like protein kinase, contains conserved domain of unknown function T Signal transduction mechanisms	CAN76207.1|GT31 34.75 236 133 6 189 404 1240 1474 2e-27 119
Sarc_000786-T1	locus=LA2157_chr01:3437535:3442099:- Ethylene-responsive transcription factor CRF5 OS=Arabidopsis thaliana GN=CRF5 PE=1 SV=1	PF00847.15 AP2 domain #	-	-	-	-
Sarc_000787-T1	locus=LA2157_chr01:3453144:3454410:- Ethylene-responsive transcription factor RAP2-6 OS=Arabidopsis thaliana GN=RAP2-6 PE=2 SV=2	PF00847.15 AP2 domain #	-	-	-	-
Sarc_000788-T1	locus=LA2157_chr01:3480211:3481641:+ Scarecrow-like protein 3 OS=Arabidopsis thaliana GN=SCL3 PE=2 SV=1	PF03514.9 GRAS domain family #	-	-	LSE0487 A Gibberellin response modulator/Predicted transcription factor TK Signal transduction mechanisms;Transcription	-
Sarc_000789-T1	locus=LA2157_chr01:3490107:3494323:+ Uncharacterized protein At2g37660, chloroplastic OS=Arabidopsis thaliana GN=At2g37660 PE=1 SV=2	PF13460.1 NADH(P)-binding #	-	-	KOG1203 Predicted dehydrogenase G Carbohydrate transport and metabolism	-
Sarc_000790-T1	locus=LA2157_chr01:3497377:3504176:- Phytochromobilin:ferredoxin oxidoreductase, chloroplastic OS=Arabidopsis thaliana GN=HY2 PE=2 SV=1	PF05996.7 Ferredoxin-dependent bilin reductase #	-	-	-	-
Sarc_000791-T1	locus=LA2157_chr01:3509005:3511794:- Calmodulin-5/6/7/8 OS=Solanum tuberosum GN=PCM5 PE=1 SV=3	PF14658.1 EF-hand domain #PF10591.4 Secreted protein acidic and rich in cysteine Ca binding region #PF13833.1 EF-hand domain pair #PF12763.2 Cytoskeletal-regulatory complex EF hand #PF03672.8 Uncharacterised protein family (UPF0154) #PF13202.1 EF hand #PF13499.1 EF-hand domain pair #PF13405.1 EF-hand domain #PF00036.27 EF hand #	-	-	KOG0032 Ca2+/calmodulin-dependent protein kinase, EF-Hand protein superfamily T Signal transduction mechanisms	ACJ72161.1|GT1 97.17 106 3 0 1 106 1 106 3e-68 214
Sarc_000792-T1	locus=LA2157_chr01:3530850:3536625:+ Protein argonaute 4 OS=Arabidopsis thaliana GN=AGO4 PE=1 SV=2	PF02171.12 Piwi domain #PF02170.17 PAZ domain #PF08699.5 Domain of unknown function (DUF1785) #	-	-	KOG1042 Germ-line stem cell division protein Hiwi/Piwi; negative developmental regulator D Cell cycle control, cell division, chromosome partitioning	-
Sarc_000793-T1	locus=LA2157_chr01:3540680:3542257:- Heterogeneous nuclear ribonucleoprotein D0 OS=Mus musculus GN=Hnrnpd PE=1 SV=2	PF13893.1 RNA recognition motif. (a.k.a. RRM, RBD, or RNP domain) #PF14259.1 RNA recognition motif (a.k.a. RRM, RBD, or RNP domain) #PF00076.17 RNA recognition motif. (a.k.a. RRM, RBD, or RNP domain) #	-	-	KOG2186 Cell growth-regulating nucleolar protein D Cell cycle control, cell division, chromosome partitioning	-
Sarc_000794-T1	locus=LA2157_chr01:3542315:3548328:+ ABSCISIC ACID-INSENSITIVE 5-like protein 2 OS=Arabidopsis thaliana GN=DPBF3 PE=1 SV=1	-	-	-	-	-
Sarc_000795-T1	locus=LA2157_chr01:3548343:3552183:+ ABSCISIC ACID-INSENSITIVE 5-like protein 2 OS=Arabidopsis thaliana GN=DPBF3 PE=1 SV=1	PF07716.10 Basic region leucine zipper #PF00170.16 bZIP transcription factor #	-	-	-	-
Sarc_000796-T1	locus=LA2157_chr01:3557107:3560442:+ THO complex subunit 7 homolog OS=Xenopus laevis GN=thoc7 PE=2 SV=1	PF05615.8 Tho complex subunit 7 #	-	-	KOG3215 Uncharacterized conserved protein S Function unknown	-
Sarc_000797-T1	locus=LA2157_chr01:3566805:3567761:+ E3 ubiquitin-protein ligase RING1-like OS=Arabidopsis thaliana GN=At3g19950 PE=2 SV=1	PF14369.1 zinc-finger #PF00097.20 Zinc finger, C3HC4 type (RING finger) #PF13923.1 Zinc finger, C3HC4 type (RING finger) #PF12678.2 RING-H2 zinc finger #PF13639.1 Ring finger domain #PF13920.1 Zinc finger, C3HC4 type (RING finger) #	-	-	KOG0800 FOG: Predicted E3 ubiquitin ligase O Posttranslational modification, protein turnover, chaperones	-
Sarc_000798-T1	locus=LA2157_chr01:3569074:3575257:+ 4-diphosphocytidyl-2-C-methyl-D-erythritol kinase, chloroplastic/chromoplastic (Fragment) OS=Solanum lycopersicum GN=ISPE PE=1 SV=1	PF00288.21 GHMP kinases N terminal domain #	-	-	-	-
Sarc_000799-T1	locus=LA2157_chr01:3576957:3578929:- Cysteine proteinase inhibitor OS=Vigna unguiculata PE=1 SV=1	PF00031.16 Cystatin domain #	-	-	LSE0450 A Cysteine proteinase inhibitor B (cystatin B) O Posttranslational modification, protein turnover, chaperones	-
Sarc_000800-T1	locus=LA2157_chr01:3581312:3593424:+ Nuclear control of ATPase protein 2 OS=Dictyostelium discoideum GN=nca2 PE=3 SV=1	PF08637.5 ATP synthase regulation protein NCA2 #	-	-	-	-
Sarc_000802-T1	locus=LA2157_chr01:3596965:3599535:+ G2/mitotic-specific cyclin-2 OS=Antirrhinum majus PE=2 SV=1	PF02984.14 Cyclin, C-terminal domain #PF00134.18 Cyclin, N-terminal domain #	-	-	KOG0654 G2/Mitotic-specific cyclin A D Cell cycle control, cell division, chromosome partitioning	CAN63857.1|GT50 37.36 265 157 6 150 407 207 469 3e-46 172
Sarc_000803-T1	locus=LA2157_chr01:3600740:3619325:- Molybdopterin biosynthesis protein CNX1 OS=Arabidopsis thaliana GN=CNX1 PE=1 SV=2	PF03453.12 MoeA N-terminal region (domain I and II) #PF00994.19 Probable molybdopterin binding domain #PF03454.10 MoeA C-terminal region (domain IV) #	-	-	KOG2371 Molybdopterin biosynthesis protein H Coenzyme transport and metabolism	-
Sarc_000804-T1	locus=LA2157_chr01:3622662:3629213:+ BTB/POZ and MATH domain-containing protein 4 OS=Arabidopsis thaliana GN=BPM4 PE=1 SV=1	PF00917.21 MATH domain #PF00651.26 BTB/POZ domain #	-	-	KOG1987 Speckle-type POZ protein SPOP and related proteins with TRAF, MATH and BTB/POZ domains DR Cell cycle control, cell division, chromosome partitioning;General function prediction only	-
Sarc_000805-T1	locus=LA2157_chr01:3630702:3634565:- Transcription factor GAMYB OS=Oryza sativa subsp. indica GN=GAM1 PE=2 SV=1	PF13921.1 Myb-like DNA-binding domain #PF00249.26 Myb-like DNA-binding domain #	-	-	KOG0048 Transcription factor, Myb superfamily K Transcription	-
Sarc_000806-T1	-	PF00498.21 FHA domain #	-	-	-	-
Sarc_000807-T1	locus=LA2157_chr01:3650682:3663392:- Serrate RNA effector molecule OS=Arabidopsis thaliana GN=SE PE=1 SV=2	PF12066.3 Domain of unknown function (DUF3546) #	-	-	KOG2295 C2H2 Zn-finger protein R General function prediction only	-
Sarc_000808-T1	locus=LA2157_chr01:3682075:3691539:+ 60S ribosomal protein L30 OS=Lupinus luteus GN=RPL30 PE=3 SV=1	PF01248.21 Ribosomal protein L7Ae/L30e/S12e/Gadd45 family #	-	-	KOG2988 60S ribosomal protein L30 J Translation, ribosomal structure and biogenesis	-
Sarc_000809-T1	locus=LA2157_chr01:3699578:3717445:- Histone deacetylase 14 OS=Arabidopsis thaliana GN=HDA14 PE=2 SV=1	PF00850.14 Histone deacetylase domain #	-	-	KOG1342 Histone deacetylase complex, catalytic component RPD3 B Chromatin structure and dynamics	-
Sarc_000810-T1	-	-	-	-	-	ABI49503.1|GH17 84.27 178 27 1 42 218 234 411 8e-77 247
Sarc_000811-T1	locus=LA2157_chr01:3745068:3745886:- Uncharacterized protein At1g08160 OS=Arabidopsis thaliana GN=At1g08160 PE=2 SV=1	PF03168.8 Late embryogenesis abundant protein #	-	-	LSE0414 A Harpin-induced protein involved in plant hypersensitive response and related proteins V Defense mechanisms	-
Sarc_000813-T1	locus=LA2157_chr01:3795618:3797462:- Protein ETHYLENE INSENSITIVE 3 OS=Arabidopsis thaliana GN=EIN3 PE=1 SV=1	PF04873.8 Ethylene insensitive 3 #	-	-	LSE1272 A Unnamed protein X --	-
Sarc_000814-T1	locus=LA2157_chr01:3841762:3847450:+ 5-methyltetrahydropteroyltriglutamate--homocysteine methyltransferase OS=Catharanthus roseus GN=METE PE=2 SV=1	PF08267.7 Cobalamin-independent synthase, N-terminal domain #PF01717.13 Cobalamin-independent synthase, Catalytic domain #	-	-	KOG2263 Methionine synthase II (cobalamin-independent) E Amino acid transport and metabolism	-
Sarc_000815-T1	locus=LA2157_chr01:3849584:3852533:+ Double-stranded RNA-binding protein 1 OS=Oryza sativa subsp. japonica GN=DRB1 PE=2 SV=1	PF14709.1 double strand RNA binding domain from DEAD END PROTEIN 1 #PF00035.20 Double-stranded RNA binding motif #	-	-	-	-
Sarc_000816-T1	locus=LA2157_chr01:3853246:3854340:- 22.0 kDa heat shock protein OS=Arabidopsis thaliana GN=HSP22.0 PE=2 SV=1	PF00011.16 Hsp20/alpha crystallin family #	-	-	-	-
Sarc_000817-T1	locus=LA2157_chr01:3858895:3859867:- 17.6 kDa class I heat shock protein 1 OS=Arabidopsis thaliana GN=HSP17.6A PE=1 SV=1	PF00011.16 Hsp20/alpha crystallin family #	-	-	-	-
Sarc_000818-T1	-	PF00011.16 Hsp20/alpha crystallin family #	-	-	-	-
Sarc_000819-T1	locus=LA2157_chr01:3872320:3880266:+ Abscisic-aldehyde oxidase OS=Arabidopsis thaliana GN=AAO3 PE=1 SV=1	PF02738.13 Molybdopterin-binding domain of aldehyde dehydrogenase #PF00941.16 FAD binding domain in molybdopterin dehydrogenase #PF00111.22 2Fe-2S iron-sulfur cluster binding domain #PF01315.17 Aldehyde oxidase and xanthine dehydrogenase, a/b hammerhead domain #PF01799.15 [2Fe-2S] binding domain #PF03450.12 CO dehydrogenase flavoprotein C-terminal domain #	-	-	KOG0430 Xanthine dehydrogenase F Nucleotide transport and metabolism	-
Sarc_000820-T1	locus=LA2157_chr01:3886739:3890770:+ Lysosomal beta glucosidase OS=Dictyostelium discoideum GN=gluA PE=1 SV=2	PF01915.17 Glycosyl hydrolase family 3 C-terminal domain #PF00933.16 Glycosyl hydrolase family 3 N terminal domain #	-	-	TWOG0186 Predicted beta-D-xylosidase GR Carbohydrate transport and metabolism;General function prediction only	CAA07070.1|GH3 75.34 584 144 0 1 584 47 630 0.0 919
Sarc_000822-T1	-	PF11347.3 Protein of unknown function (DUF3148) #	-	-	KOG1151 Tousled-like protein kinase T Signal transduction mechanisms	-
Sarc_000823-T1	-	-	-	-	-	-
Sarc_000825-T1	locus=LA2157_chr01:3903547:3904992:+ Protein FAF-like, chloroplastic OS=Arabidopsis thaliana GN=At5g22090 PE=2 SV=1	PF11250.3 Protein of unknown function (DUF3049) #	-	-	-	-
Sarc_000826-T1	locus=LA2157_chr01:3906782:3912209:- Protein FAF-like, chloroplastic OS=Arabidopsis thaliana GN=At5g22090 PE=2 SV=1	PF11250.3 Protein of unknown function (DUF3049) #	-	-	-	-
Sarc_000827-T1	locus=LA2157_chr01:3918280:3935287:- Serine/threonine-protein phosphatase BSL3 OS=Arabidopsis thaliana GN=BSL3 PE=1 SV=2	PF13415.1 Galactose oxidase, central domain #PF00149.23 Calcineurin-like phosphoesterase #PF13964.1 Kelch motif #PF01344.20 Kelch motif #PF13854.1 Kelch motif #PF13418.1 Galactose oxidase, central domain #PF07646.10 Kelch motif #	-	-	KOG0377 Protein serine/threonine phosphatase RDGC/PPEF, contains STphosphatase and EF-hand domains T Signal transduction mechanisms	-
Sarc_000828-T1	locus=LA2157_chr01:3940225:3949261:- Protein CLP1 homolog OS=Arabidopsis thaliana GN=CLPS3 PE=1 SV=1	PF03205.9 Molybdopterin guanine dinucleotide synthesis protein B #PF06807.9 Pre-mRNA cleavage complex II protein Clp1 #	-	-	KOG2749 mRNA cleavage and polyadenylation factor IA/II complex, subunit CLP1 A RNA processing and modification	-
Sarc_000829-T1	locus=LA2157_chr01:3952459:3959446:- Serine/threonine-protein kinase Nek5 OS=Arabidopsis thaliana GN=NEK5 PE=1 SV=1	PF07714.12 Protein tyrosine kinase #PF00069.20 Protein kinase domain #	-	-	KOG4279 Serine/threonine protein kinase T Signal transduction mechanisms	-
Sarc_000830-T1	locus=LA2157_chr01:4055629:4074755:+ 7-dehydrocholesterol reductase OS=Arabidopsis thaliana GN=DWF5 PE=1 SV=1	PF01222.12 Ergosterol biosynthesis ERG4/ERG24 family #	-	-	KOG1435 Sterol reductase/lamin B receptor IT Lipid transport and metabolism;Signal transduction mechanisms	-
Sarc_000831-T1	locus=LA2157_chr01:4102080:4103536:- E3 ubiquitin-protein ligase PUB23 OS=Arabidopsis thaliana GN=PUB23 PE=1 SV=1	PF04564.10 U-box domain #	-	-	LSE0497 A U-box protein R General function prediction only	-
Sarc_000832-T1	locus=LA2157_chr01:4118936:4121268:- E3 ubiquitin-protein ligase PUB22 OS=Arabidopsis thaliana GN=PUB22 PE=1 SV=1	PF04564.10 U-box domain #	-	-	LSE0497 A U-box protein R General function prediction only	-
Sarc_000833-T1	locus=LA2157_chr01:4153153:4155975:+ Protein IQ-DOMAIN 1 OS=Arabidopsis thaliana GN=IQD1 PE=1 SV=1	PF13178.1 Protein of unknown function (DUF4005) #PF00612.22 IQ calmodulin-binding motif #	-	-	LSE1208 A Unnamed protein X --	-
Sarc_000834-T1	locus=LA2157_chr01:4156187:4157011:- Probable CCR4-associated factor 1 homolog 9 OS=Arabidopsis thaliana GN=CAF1-9 PE=2 SV=1	PF04857.15 CAF1 family ribonuclease #	-	-	KOG0304 mRNA deadenylase subunit A RNA processing and modification	-
Sarc_000835-T1	-	PF13178.1 Protein of unknown function (DUF4005) #	-	-	-	-
Sarc_000836-T1	locus=LA2157_chr01:4160164:4160988:- Probable CCR4-associated factor 1 homolog 9 OS=Arabidopsis thaliana GN=CAF1-9 PE=2 SV=1	PF04857.15 CAF1 family ribonuclease #	-	-	KOG0304 mRNA deadenylase subunit A RNA processing and modification	-
Sarc_000837-T1	locus=LA2157_chr01:4164417:4165244:- Probable CCR4-associated factor 1 homolog 9 OS=Arabidopsis thaliana GN=CAF1-9 PE=2 SV=1	PF04857.15 CAF1 family ribonuclease #	-	-	KOG0304 mRNA deadenylase subunit A RNA processing and modification	-
Sarc_000838-T1	locus=LA2157_chr01:4184255:4188749:- Cytochrome P450 98A2 OS=Glycine max GN=CYP98A2 PE=2 SV=1	PF00067.17 Cytochrome P450 #	-	-	KOG0156 Cytochrome P450 CYP2 subfamily Q Secondary metabolites biosynthesis, transport and catabolism	-
Sarc_000839-T1	locus=LA2157_chr01:4199888:4219207:+ Nicalin-1 OS=Danio rerio GN=ncl1 PE=2 SV=1	PF04389.12 Peptidase family M28 #PF05450.10 Nicastrin #	-	-	KOG2526 Predicted aminopeptidases - M20/M25/M40 family E Amino acid transport and metabolism	-
Sarc_000840-T1	locus=LA2157_chr01:4226480:4232445:- mRNA-decapping enzyme-like protein OS=Arabidopsis thaliana GN=At1g08370 PE=1 SV=2	PF06058.8 Dcp1-like decapping family #	-	-	KOG2868 Decapping enzyme complex component DCP1 KA Transcription;RNA processing and modification	-
Sarc_000841-T1	locus=LA2157_chr01:4237021:4240170:+ Peroxidase 60 OS=Arabidopsis thaliana GN=PER60 PE=1 SV=1	PF00141.18 Peroxidase #	-	-	TWOG0189 Peroxidase R General function prediction only	-
Sarc_000842-T1	locus=LA2157_chr01:4242552:4245703:+ Peroxidase 60 OS=Arabidopsis thaliana GN=PER60 PE=1 SV=1	PF00141.18 Peroxidase #	-	-	TWOG0189 Peroxidase R General function prediction only	-
Sarc_000843-T1	locus=LA2157_chr01:4248527:4251993:+ Peroxidase 60 OS=Arabidopsis thaliana GN=PER60 PE=1 SV=1	PF00141.18 Peroxidase #	-	-	TWOG0189 Peroxidase R General function prediction only	-
Sarc_000845-T1	locus=LA2157_chr01:4278219:4279387:- Uncharacterized protein At4g22758 OS=Arabidopsis thaliana GN=At4g22758 PE=2 SV=1	-	-	-	KOG4197 FOG: PPR repeat R General function prediction only	-
Sarc_000847-T1	locus=LA2157_chr01:4318487:4319119:- Dehydration-responsive element-binding protein 1F OS=Oryza sativa subsp. japonica GN=DREB1F PE=2 SV=1	PF00847.15 AP2 domain #	-	-	LSE0301 A AP2 domain transcription factor K Transcription	-
Sarc_000848-T1	locus=LA2157_chr01:4368659:4372702:- Mitochondrial inner membrane protease ATP23 OS=Yarrowia lipolytica (strain CLIB 122 / E 150) GN=ATP23 PE=3 SV=1	PF09768.4 Peptidase M76 family #	-	-	KOG3314 Ku70-binding protein L Replication, recombination and repair	-
Sarc_000849-T1	locus=LA2157_chr01:4382718:4385132:- 60S acidic ribosomal protein P2 OS=Parthenium argentatum PE=3 SV=1	PF00428.14 60s Acidic ribosomal protein #	-	-	-	-
Sarc_000850-T1	locus=LA2157_chr01:4387507:4391583:- Poly [ADP-ribose] polymerase 3 OS=Glycine max GN=PARP3 PE=2 SV=1	PF02877.9 Poly(ADP-ribose) polymerase, regulatory domain #PF00533.21 BRCA1 C Terminus (BRCT) domain #PF08063.7 PADR1 (NUC008) domain #PF05406.10 WGR domain #PF00644.15 Poly(ADP-ribose) polymerase catalytic domain #	-	-	KOG1037 NAD+ ADP-ribosyltransferase Parp, required for poly-ADP ribosylation of nuclear proteins KLO Transcription;Replication, recombination and repair;Posttranslational modification, protein turnover, chaperones	-
Sarc_000851-T1	locus=LA2157_chr01:4396694:4399675:- Arylesterase OS=Pseudomonas fluorescens PE=1 SV=4	PF12695.2 Alpha/beta hydrolase family #PF12697.2 Alpha/beta hydrolase family #PF00561.15 alpha/beta hydrolase fold #	-	-	LSE0410 A Predicted alpha/beta hydrolase R General function prediction only	-
Sarc_000852-T1	-	PF14009.1 Domain of unknown function (DUF4228) #	-	-	-	-
Sarc_000853-T1	-	PF12695.2 Alpha/beta hydrolase family #PF12697.2 Alpha/beta hydrolase family #PF00561.15 alpha/beta hydrolase fold #	-	-	LSE0410 A Predicted alpha/beta hydrolase R General function prediction only	-
Sarc_000854-T1	-	-	-	-	-	-
Sarc_000855-T1	locus=LA2157_chr01:4466046:4468849:+ ABSCISIC ACID-INSENSITIVE 5-like protein 1 OS=Arabidopsis thaliana GN=DPBF2 PE=1 SV=1	PF00170.16 bZIP transcription factor #PF07716.10 Basic region leucine zipper #	-	-	-	-
Sarc_000856-T1	locus=LA2157_chr01:4471449:4474413:+ 60S ribosomal protein L10a-2 OS=Arabidopsis thaliana GN=RPL10AB PE=2 SV=1	PF00687.16 Ribosomal protein L1p/L10e family #	-	-	KOG1570 60S ribosomal protein L10A J Translation, ribosomal structure and biogenesis	-
Sarc_000857-T1	locus=LA2157_chr01:4475301:4476570:+ Uncharacterized protein L728 OS=Acanthamoeba polyphaga mimivirus GN=MIMI_L728 PE=4 SV=1	PF11443.3 Domain of unknown function (DUF2828) #	-	-	LSE1376 A Unnamed protein X --	-
Sarc_000858-T1	locus=LA2157_chr01:4489109:4490005:- CEN-like protein 1 OS=Nicotiana tabacum GN=CET1 PE=2 SV=1	PF01161.15 Phosphatidylethanolamine-binding protein #	-	-	KOG3346 Phosphatidylethanolamine binding protein R General function prediction only	-
Sarc_000859-T1	-	-	-	-	-	-
Sarc_000860-T1	locus=LA2157_chr01:4506118:4507766:+ CEN-like protein 1 OS=Nicotiana tabacum GN=CET1 PE=2 SV=1	PF01161.15 Phosphatidylethanolamine-binding protein #	-	-	KOG3346 Phosphatidylethanolamine binding protein R General function prediction only	-
Sarc_000861-T1	locus=LA2157_chr01:4509395:4509697:- Protein 108 OS=Solanum lycopersicum PE=2 SV=1	-	-	-	-	-
Sarc_000862-T1	locus=LA2157_chr01:4511069:4515325:- Probable methyltransferase PMT15 OS=Arabidopsis thaliana GN=At4g00750 PE=1 SV=1	PF08241.7 Methyltransferase domain #PF03141.11 Putative S-adenosyl-L-methionine-dependent methyltransferase #	-	-	LSE0424 A Predicted methyltransferase R General function prediction only	-
Sarc_000863-T1	-	PF04979.9 Protein phosphatase inhibitor 2 (IPP-2) #	-	-	-	-
Sarc_000864-T1	locus=LA2157_chr01:4539807:4549206:+ Cleavage and polyadenylation specificity factor subunit 5 OS=Danio rerio GN=cpsf5 PE=2 SV=1	PF13869.1 Nucleotide hydrolase #	-	-	KOG1689 mRNA cleavage factor I subunit A RNA processing and modification	-
Sarc_000865-T1	locus=LA2157_chr01:4549365:4560760:+ Cleavage and polyadenylation specificity factor subunit 5 OS=Xenopus laevis GN=cpsf5 PE=2 SV=1	PF13869.1 Nucleotide hydrolase #	-	-	KOG1689 mRNA cleavage factor I subunit A RNA processing and modification	-
Sarc_000866-T1	locus=LA2157_chr01:4564811:4568867:- Polygalacturonase OS=Gossypium hirsutum GN=G9 PE=2 SV=1	PF12708.2 Pectate lyase superfamily protein #PF00295.12 Glycosyl hydrolases family 28 #	-	-	TWOG0115 Endo-polygalacturonase R General function prediction only	AAQ63000.1|GH28 46.36 371 180 5 27 378 62 432 4e-106 320
Sarc_000867-T1	locus=LA2157_chr01:4582814:4584382:+ Transcription factor LAF1 OS=Arabidopsis thaliana GN=LAF1 PE=1 SV=2	PF13921.1 Myb-like DNA-binding domain #PF00249.26 Myb-like DNA-binding domain #	-	-	KOG0048 Transcription factor, Myb superfamily K Transcription	-
Sarc_000868-T1	locus=LA2157_chr01:4592747:4595136:- Low-temperature-induced 65 kDa protein OS=Arabidopsis thaliana GN=LTI65 PE=2 SV=2	-	-	-	-	-
Sarc_000870-T1	locus=LA2157_chr01:4603512:4609650:- Poly(A) polymerase I OS=Haemophilus influenzae (strain ATCC 51907 / DSM 11121 / KW20 / Rd) GN=pcnB PE=3 SV=1	PF12627.2 Probable RNA and SrmB- binding site of polymerase A #PF01743.15 Poly A polymerase head domain #	-	-	KOG2159 tRNA nucleotidyltransferase/poly(A) polymerase J Translation, ribosomal structure and biogenesis	-
Sarc_000871-T1	locus=LA2157_chr01:4671295:4675023:+ Linoleate 13S-lipoxygenase 2-1, chloroplastic OS=Solanum tuberosum GN=LOX2.1 PE=1 SV=1	PF00305.14 Lipoxygenase #	-	-	TWOG0111 Lipoxygenase I Lipid transport and metabolism	-
Sarc_000872-T1	locus=LA2157_chr01:4676128:4680521:+ Receptor-like protein 12 OS=Arabidopsis thaliana GN=RLP12 PE=2 SV=2	PF00560.28 Leucine Rich Repeat #PF08263.7 Leucine rich repeat N-terminal domain #PF12799.2 Leucine Rich repeats (2 copies) #PF13855.1 Leucine rich repeat #PF13516.1 Leucine Rich repeat #PF13504.1 Leucine rich repeat #	-	-	LSE0002 A Receptor protein kinase containing LRR repeats T Signal transduction mechanisms	-
Sarc_000873-T1	locus=LA2157_chr01:4689169:4698564:- E3 ubiquitin protein ligase DRIP2 OS=Arabidopsis thaliana GN=DRIP2 PE=1 SV=1	-	-	-	-	-
Sarc_000875-T1	-	-	-	-	-	-
Sarc_000876-T1	locus=LA2157_chr01:4863651:4865826:+ GEM-like protein 5 OS=Arabidopsis thaliana GN=At5g13200 PE=1 SV=1	PF02893.15 GRAM domain #	-	-	LSE0436 A Abscisic acid-responsive protein, contains GRAM domain RT General function prediction only;Signal transduction mechanisms	-
Sarc_000877-T1	-	-	-	-	-	-
Sarc_000878-T1	-	PF10601.4 LITAF-like zinc ribbon domain #	-	-	-	-
Sarc_000879-T1	-	-	-	-	-	-
Sarc_000880-T1	-	-	-	-	-	-
Sarc_000881-T1	locus=LA2157_chr01:5002504:5003432:+ Somatic embryogenesis receptor kinase 2 OS=Arabidopsis thaliana GN=SERK2 PE=1 SV=1	PF08263.7 Leucine rich repeat N-terminal domain #	-	-	-	-
Sarc_000882-T1	locus=LA2157_chr01:5018855:5024994:- Uncharacterized protein At2g33490 OS=Arabidopsis thaliana GN=At2g33490 PE=1 SV=2	-	-	-	LSE1589 A Unnamed protein X --	-
Sarc_000883-T1	locus=LA2157_chr01:5055483:5056502:- COBRA-like protein 2 OS=Arabidopsis thaliana GN=COBL2 PE=1 SV=2	PF04833.10 COBRA-like protein #	-	-	LSE0392 A Predicted phytochelatin synthetase H Coenzyme transport and metabolism	-
Sarc_000884-T1	locus=LA2157_chr01:5073493:5077664:+ UDP-sugar transporter sqv-7 OS=Caenorhabditis elegans GN=sqv-7 PE=1 SV=1	PF03151.11 Triose-phosphate Transporter family #	-	-	KOG1444 Nucleotide-sugar transporter VRG4/SQV-7 GOU Carbohydrate transport and metabolism;Posttranslational modification, protein turnover, chaperones;Intracellular trafficking, secretion, and vesicular transport	-
Sarc_000885-T1	locus=LA2157_chr01:5100544:5102368:- Scarecrow-like protein 28 OS=Arabidopsis thaliana GN=SCL28 PE=2 SV=1	PF03514.9 GRAS domain family #	-	-	-	-
Sarc_000886-T1	-	-	-	-	-	-
Sarc_000887-T1	locus=LA2157_chr01:5137681:5139440:- NAC transcription factor 29 OS=Arabidopsis thaliana GN=NAC029 PE=2 SV=1	PF02365.10 No apical meristem (NAM) protein #	-	-	LSE0117 A No apical meristem (NAM) developmental protein and related proteins S Function unknown	-
Sarc_000888-T1	locus=LA2157_chr01:5163363:5166752:- Glycerophosphodiester phosphodiesterase gde1 OS=Schizosaccharomyces pombe (strain 972 / ATCC 24843) GN=gde1 PE=1 SV=1	PF03009.12 Glycerophosphoryl diester phosphodiesterase family #	-	-	KOG2421 Predicted starch-binding protein R General function prediction only	AAI68443.1|CBM20 29.63 297 184 7 59 337 323 612 8e-31 126
Sarc_000890-T1	locus=LA2157_chr01:5171312:5173306:+ Exocyst complex component 7 OS=Mus musculus GN=Exoc7 PE=1 SV=2	PF03081.10 Exo70 exocyst complex subunit #	-	-	KOG2344 Exocyst component protein and related proteins U Intracellular trafficking, secretion, and vesicular transport	-
Sarc_000891-T1	locus=LA2157_chr01:5181884:5182276:+ Glutaredoxin-C1 OS=Oryza sativa subsp. japonica GN=GRXC1 PE=3 SV=1	PF00462.19 Glutaredoxin #	-	-	KOG1752 Glutaredoxin and related proteins O Posttranslational modification, protein turnover, chaperones	-
Sarc_000892-T1	locus=LA2157_chr01:5212658:5213020:+ Glutaredoxin-C1 OS=Oryza sativa subsp. japonica GN=GRXC1 PE=3 SV=1	PF00462.19 Glutaredoxin #	-	-	KOG1752 Glutaredoxin and related proteins O Posttranslational modification, protein turnover, chaperones	-
Sarc_000893-T1	locus=LA2157_chr01:5220207:5220569:+ Glutaredoxin-C5 OS=Oryza sativa subsp. japonica GN=GRXC5 PE=2 SV=2	PF00462.19 Glutaredoxin #	-	-	KOG1752 Glutaredoxin and related proteins O Posttranslational modification, protein turnover, chaperones	-
Sarc_000894-T1	locus=LA2157_chr01:5227583:5232761:- MORC family CW-type zinc finger protein 3 OS=Homo sapiens GN=MORC3 PE=1 SV=3	PF02518.21 Histidine kinase-, DNA gyrase B-, and HSP90-like ATPase #PF13589.1 Histidine kinase-, DNA gyrase B-, and HSP90-like ATPase #	-	-	KOG1845 MORC family ATPases D Cell cycle control, cell division, chromosome partitioning	-
Sarc_000895-T1	locus=LA2157_chr01:5270210:5272596:- Receptor-like protein 12 OS=Arabidopsis thaliana GN=RLP12 PE=2 SV=2	PF13504.1 Leucine rich repeat #PF13516.1 Leucine Rich repeat #PF12799.2 Leucine Rich repeats (2 copies) #PF13855.1 Leucine rich repeat #PF00560.28 Leucine Rich Repeat #	-	-	LSE0601 A Pollen extensin-like protein (Pex) M Cell wall/membrane/envelope biogenesis	-
Sarc_000896-T1	locus=LA2157_chr01:5278204:5283560:+ Indole-3-acetic acid-induced protein ARG7 OS=Vigna radiata var. radiata GN=ARG7 PE=2 SV=1	PF02519.9 Auxin responsive protein #	-	-	-	-
Sarc_000897-T1	locus=LA2157_chr01:5288580:5297970:+ 5-methylthioadenosine/S-adenosylhomocysteine deaminase OS=Thermoanaerobacter sp. (strain X514) GN=mtaD PE=3 SV=1	PF01979.15 Amidohydrolase family #PF07969.6 Amidohydrolase family #PF13147.1 Amidohydrolase #	-	-	KOG3968 Atrazine chlorohydrolase/guanine deaminase FQ Nucleotide transport and metabolism;Secondary metabolites biosynthesis, transport and catabolism	-
Sarc_000898-T1	locus=LA2157_chr01:5299292:5300855:- Acyl-[acyl-carrier-protein] desaturase 6, chloroplastic OS=Arabidopsis thaliana GN=S-ACP-DES6 PE=2 SV=2	PF03405.9 Fatty acid desaturase #	-	-	LSE0255 A Stearoyl-ACP desaturase I Lipid transport and metabolism	-
Sarc_000899-T1	locus=LA2157_chr01:5321885:5325503:- 4-sulfomuconolactone hydrolase OS=Hydrogenophaga intermedia PE=1 SV=1	PF04909.9 Amidohydrolase #	-	-	-	-
Sarc_000901-T1	locus=LA2157_chr01:5328745:5332217:+ Peptidyl-prolyl cis-trans isomerase CYP20-2, chloroplastic OS=Arabidopsis thaliana GN=CYP20-2 PE=1 SV=1	PF00160.16 Cyclophilin type peptidyl-prolyl cis-trans isomerase/CLD #	-	-	KOG0883 Cyclophilin type, U box-containing peptidyl-prolyl cis-trans isomerase O Posttranslational modification, protein turnover, chaperones	-
Sarc_000902-T1	locus=LA2157_chr01:5341577:5344999:- [Protein-PII] uridylyltransferase OS=Rhizobium meliloti (strain 1021) GN=glnD PE=3 SV=1	PF13291.1 ACT domain #PF01842.20 ACT domain #PF13740.1 ACT domain #	-	-	LSE0439 A Predicted uridylyl transferase, contains ACT domain R General function prediction only	-
Sarc_000903-T1	-	-	-	-	-	-
Sarc_000904-T1	locus=LA2157_chr01:5383483:5383968:- Probable calcium-binding protein CML16 OS=Arabidopsis thaliana GN=CML16 PE=2 SV=2	PF13833.1 EF-hand domain pair #PF13405.1 EF-hand domain #PF00036.27 EF hand #PF13202.1 EF hand #PF14658.1 EF-hand domain #PF13499.1 EF-hand domain pair #PF10591.4 Secreted protein acidic and rich in cysteine Ca binding region #	-	-	KOG0027 Calmodulin and related proteins (EF-Hand superfamily) T Signal transduction mechanisms	-
Sarc_000905-T1	locus=LA2157_chr01:5385528:5394739:- Proline-rich receptor-like protein kinase PERK9 OS=Arabidopsis thaliana GN=PERK9 PE=2 SV=1	PF00069.20 Protein kinase domain #PF07714.12 Protein tyrosine kinase #	-	-	LSE0057 A Protein kinase, contains LysM domains T Signal transduction mechanisms	CAN76207.1|GT31 33.33 324 148 8 384 676 1246 1532 2e-40 162
Sarc_000906-T1	-	PF08132.6 S-adenosyl-l-methionine decarboxylase leader peptide #	-	-	-	-
Sarc_000907-T1	locus=LA2157_chr01:5406325:5407422:+ S-adenosylmethionine decarboxylase proenzyme OS=Nicotiana sylvestris GN=SAMDC1 PE=2 SV=1	PF01536.11 Adenosylmethionine decarboxylase #	-	-	KOG0788 S-adenosylmethionine decarboxylase T Signal transduction mechanisms	-
Sarc_000908-T1	-	-	-	-	-	-
Sarc_000909-T1	-	-	-	-	-	-
Sarc_000910-T1	locus=LA2157_chr01:5549578:5559484:+ Potassium channel KAT3 OS=Arabidopsis thaliana GN=KAT3 PE=1 SV=1	PF07885.11 Ion channel #PF00027.24 Cyclic nucleotide-binding domain #PF00520.26 Ion transport protein #PF11834.3 Domain of unknown function (DUF3354) #	-	-	KOG0501 K+-channel KCNQ P Inorganic ion transport and metabolism	-
Sarc_000911-T1	locus=LA2157_chr01:5629664:5632233:+ Transcription factor bHLH49 OS=Arabidopsis thaliana GN=BHLH49 PE=2 SV=1	PF00010.21 Helix-loop-helix DNA-binding domain #	-	-	LSE0107 A bHLH transcription factor KT Transcription;Signal transduction mechanisms	-
Sarc_000912-T1	-	-	-	-	-	-
Sarc_000913-T1	-	-	-	-	-	-
Sarc_000914-T1	-	-	-	-	-	-
Sarc_000915-T1	-	-	-	-	-	-
Sarc_000917-T1	locus=LA2157_chr01:5691242:5692681:+ [Protein-PII] uridylyltransferase OS=Azospirillum brasilense GN=glnD PE=3 SV=1	PF01842.20 ACT domain #	-	-	LSE0439 A Predicted uridylyl transferase, contains ACT domain R General function prediction only	-
Sarc_000918-T1	-	PF01842.20 ACT domain #	-	-	LSE0439 A Predicted uridylyl transferase, contains ACT domain R General function prediction only	-
Sarc_000919-T1	-	-	-	-	-	-
Sarc_000920-T1	-	-	-	-	-	-
Sarc_000921-T1	-	PF14227.1 gag-polypeptide of LTR copia-type #PF14223.1 gag-polypeptide of LTR copia-type #	-	-	-	-
Sarc_000922-T1	-	-	-	-	-	-
Sarc_000923-T1	-	PF14223.1 gag-polypeptide of LTR copia-type #PF14227.1 gag-polypeptide of LTR copia-type #	-	-	-	-
Sarc_000924-T1	locus=LA2157_chr01:5782503:5784823:+ Protein DROOPING LEAF OS=Oryza sativa subsp. japonica GN=DL PE=1 SV=1	PF04690.8 YABBY protein #	-	-	LSE1323 A Unnamed protein X --	-
Sarc_000925-T1	locus=LA2157_chr01:5788259:5790191:- Probable 6-phosphogluconolactonase 2 OS=Oryza sativa subsp. japonica GN=Os07g0604000 PE=2 SV=1	PF01182.15 Glucosamine-6-phosphate isomerases/6-phosphogluconolactonase #	-	-	KOG3147 6-phosphogluconolactonase - like protein G Carbohydrate transport and metabolism	-
Sarc_000926-T1	locus=LA2157_chr01:5809336:5810271:+ Cytochrome P450 93A3 OS=Glycine max GN=CYP93A3 PE=2 SV=1	PF00067.17 Cytochrome P450 #	-	-	KOG0156 Cytochrome P450 CYP2 subfamily Q Secondary metabolites biosynthesis, transport and catabolism	-
Sarc_000927-T1	locus=LA2157_chr01:5811762:5813437:- Protein SPIRAL1-like 1 OS=Arabidopsis thaliana GN=SP1L1 PE=2 SV=1	-	-	-	-	-
Sarc_000928-T1	-	-	-	-	-	-
Sarc_000929-T1	locus=LA2157_chr01:5848817:5853047:- Ureide permease 1 OS=Arabidopsis thaliana GN=UPS1 PE=1 SV=1	PF07168.6 Ureide permease #PF06800.7 Sugar transport protein #	-	-	LSE1353 A Unnamed protein X --	-
Sarc_000930-T1	locus=LA2157_chr01:5893648:5897133:- Glucan endo-1,3-beta-glucosidase-like protein 2 OS=Arabidopsis thaliana GN=At5g61130 PE=1 SV=1	PF07983.8 X8 domain #	-	-	LSE0495 A 1, 3-beta-glucanase G Carbohydrate transport and metabolism	CAN73948.1|CBM43 56.98 86 36 1 3 87 2 87 3e-32 116
Sarc_000931-T1	-	-	-	-	-	-
Sarc_000932-T1	locus=LA2157_chr01:5915796:5929820:- Triose phosphate/phosphate translocator TPT, chloroplastic OS=Oryza sativa subsp. japonica GN=TPT PE=2 SV=1	PF03151.11 Triose-phosphate Transporter family #PF00892.15 EamA-like transporter family #PF00244.15 14-3-3 protein #	-	-	KOG0841 Multifunctional chaperone (14-3-3 family) O Posttranslational modification, protein turnover, chaperones	-
Sarc_000933-T1	locus=LA2157_chr01:5953756:5958039:- Probable methyltransferase PMT5 OS=Arabidopsis thaliana GN=At2g03480 PE=2 SV=2	PF13489.1 Methyltransferase domain #PF13847.1 Methyltransferase domain #PF08241.7 Methyltransferase domain #PF03141.11 Putative S-adenosyl-L-methionine-dependent methyltransferase #	-	-	LSE0424 A Predicted methyltransferase R General function prediction only	-
Sarc_000934-T1	-	-	-	-	-	-
Sarc_000935-T1	locus=LA2157_chr01:6019082:6025441:+ Beta-glucosidase 40 OS=Arabidopsis thaliana GN=BGLU40 PE=2 SV=1	PF00232.13 Glycosyl hydrolase family 1 #	-	-	KOG0626 Beta-glucosidase, lactase phlorizinhydrolase, and related proteins G Carbohydrate transport and metabolism	CBD21339.1|GH1 72.41 493 134 2 12 504 9 499 0.0 763
Sarc_000938-T1	locus=LA2157_chr01:6099758:6100311:- Putative ripening-related protein 1 OS=Oryza sativa subsp. japonica GN=Os04g0364800 PE=2 SV=2	-	-	-	-	-
Sarc_000939-T1	locus=LA2157_chr01:6103162:6111755:+ Zinc finger protein ZAT4 OS=Arabidopsis thaliana GN=ZAT4 PE=2 SV=1	PF03004.9 Plant transposase (Ptta/En/Spm family) #PF13912.1 C2H2-type zinc finger #	-	-	-	-
Sarc_000940-T1	locus=LA2157_chr01:6115414:6128399:+ Glutathione S-transferase U17 OS=Arabidopsis thaliana GN=GSTU17 PE=2 SV=1	PF02798.15 Glutathione S-transferase, N-terminal domain #PF13417.1 Glutathione S-transferase, N-terminal domain #	-	-	KOG0406 Glutathione S-transferase O Posttranslational modification, protein turnover, chaperones	-
Sarc_000941-T1	-	PF04601.8 Protein of unknown function (DUF569) #	-	-	LSE1344 A Unnamed protein X --	-
Sarc_000942-T1	-	PF04601.8 Protein of unknown function (DUF569) #	-	-	LSE1344 A Unnamed protein X --	-
Sarc_000943-T1	-	-	-	-	LSE1899 A Unnamed protein X --	-
Sarc_000944-T1	-	-	-	-	KOG1616 Protein involved in Snf1 protein kinase complex assembly G Carbohydrate transport and metabolism	-
Sarc_000946-T1	locus=LA2157_chr01:6164349:6167085:- Protein TWIN LOV 1 OS=Arabidopsis thaliana GN=TLP1 PE=1 SV=2	PF08448.5 PAS fold #PF13426.1 PAS domain #PF08447.6 PAS fold #PF00989.19 PAS fold #	-	-	LSE3802 A Protein kinase with redox-sensing domain (nonphototropic hypocotyl) T Signal transduction mechanisms	-
Sarc_000947-T1	-	-	-	-	-	-
Sarc_000948-T1	locus=LA2157_chr01:6242373:6246469:- EIN3-binding F-box protein 2 OS=Arabidopsis thaliana GN=EBF2 PE=1 SV=1	-	-	-	KOG1947 Leucine rich repeat proteins, some proteins contain F-box R General function prediction only	-
Sarc_000949-T1	locus=LA2157_chr01:6263871:6266277:+ Butyrate--CoA ligase AAE11, peroxisomal OS=Arabidopsis thaliana GN=AAE11 PE=1 SV=1	-	-	-	-	-
Sarc_000950-T1	locus=LA2157_chr01:6306933:6308723:- Pentatricopeptide repeat-containing protein At1g26900, mitochondrial OS=Arabidopsis thaliana GN=PCMP-E54 PE=2 SV=1	PF13041.1 PPR repeat family #PF01535.15 PPR repeat #PF12854.2 PPR repeat #PF13812.1 Pentatricopeptide repeat domain #	-	-	KOG4197 FOG: PPR repeat R General function prediction only	-
Sarc_000951-T1	-	-	-	-	-	-
Sarc_000952-T1	-	PF09713.5 Plant protein 1589 of unknown function (A_thal_3526) #	-	-	LSE0483 A Uncharacterized protein S Function unknown	-
Sarc_000953-T1	locus=LA2157_chr01:6350740:6352209:- Sugar transport protein 8 OS=Arabidopsis thaliana GN=STP8 PE=2 SV=2	PF07690.11 Major Facilitator Superfamily #PF00083.19 Sugar (and other) transporter #	-	-	KOG0569 Permease of the major facilitator superfamily G Carbohydrate transport and metabolism	-
Sarc_000954-T1	locus=LA2157_chr01:6358037:6360448:+ 40S ribosomal protein S9-2 OS=Arabidopsis thaliana GN=RPS9C PE=2 SV=1	PF01479.20 S4 domain #PF00163.14 Ribosomal protein S4/S9 N-terminal domain #	-	-	KOG3301 Ribosomal protein S4 J Translation, ribosomal structure and biogenesis	-
Sarc_000955-T1	-	-	-	-	-	-
Sarc_000956-T1	-	-	-	-	LSE1677 A Unnamed protein X --	-
Sarc_000957-T1	locus=LA2157_chr01:6432327:6434911:+ 40S ribosomal protein S9-2 OS=Arabidopsis thaliana GN=RPS9C PE=2 SV=1	PF01479.20 S4 domain #PF00163.14 Ribosomal protein S4/S9 N-terminal domain #	-	-	KOG3301 Ribosomal protein S4 J Translation, ribosomal structure and biogenesis	-
Sarc_000958-T1	locus=LA2157_chr01:6441671:6447136:+ Probable peptidyl-prolyl cis-trans isomerase OS=Brucella suis biovar 1 (strain 1330) GN=ppi PE=3 SV=1	PF00160.16 Cyclophilin type peptidyl-prolyl cis-trans isomerase/CLD #	-	-	KOG0884 Similar to cyclophilin-type peptidyl-prolyl cis-trans isomerase O Posttranslational modification, protein turnover, chaperones	-
Sarc_000959-T1	locus=LA2157_chr01:6453261:6457197:- Homeobox-leucine zipper protein ATHB-13 OS=Arabidopsis thaliana GN=ATHB-13 PE=2 SV=2	PF02183.13 Homeobox associated leucine zipper #PF00046.24 Homeobox domain #	-	-	KOG0483 Transcription factor HEX, contains HOX and HALZ domains K Transcription	-
Sarc_000960-T1	-	PF06839.7 GRF zinc finger #	-	-	-	-
Sarc_000961-T1	-	PF03703.9 Bacterial PH domain #	-	-	TWOG0188 Predicted RNA binding protein RA General function prediction only;RNA processing and modification	-
Sarc_000962-T1	locus=LA2157_chr01:6518062:6523275:- UDP-galactose/UDP-glucose transporter 3 OS=Arabidopsis thaliana GN=UTR3 PE=1 SV=1	PF08449.6 UAA transporter family #PF00892.15 EamA-like transporter family #	-	-	KOG1580 UDP-galactose transporter related protein G Carbohydrate transport and metabolism	-
Sarc_000963-T1	locus=LA2157_chr01:6536392:6545090:+ Protein kinase 2B, chloroplastic OS=Arabidopsis thaliana GN=APK2B PE=1 SV=1	PF07714.12 Protein tyrosine kinase #PF00069.20 Protein kinase domain #	-	-	LSE0055 A Protein kinase, contains TNFR domains T Signal transduction mechanisms	CAN76207.1|GT31 37.50 232 120 6 73 282 1246 1474 8e-35 139
Sarc_000964-T1	-	-	-	-	-	-
Sarc_000965-T1	-	-	-	-	-	-
Sarc_000966-T1	locus=LA2157_chr01:6561925:6565526:+ Polyvinylalcohol dehydrogenase OS=Sphingopyxis sp. (strain 113P3) GN=pvadh PE=1 SV=3	PF13570.1 PQQ-like domain #PF13360.1 PQQ-like domain #PF01011.16 PQQ enzyme repeat #	-	-	-	-
Sarc_000967-T1	locus=LA2157_chr01:6574547:6576697:- SNF1-related protein kinase regulatory subunit gamma-1-like OS=Arabidopsis thaliana GN=CBSCBS2 PE=2 SV=1	PF00571.23 CBS domain #	-	-	KOG1764 5'-AMP-activated protein kinase, gamma subunit C Energy production and conversion	-
Sarc_000968-T1	locus=LA2157_chr01:6583803:6587134:- Serine carboxypeptidase-like 42 OS=Arabidopsis thaliana GN=SCPL42 PE=2 SV=1	PF00450.17 Serine carboxypeptidase #	-	-	KOG1282 Serine carboxypeptidases (lysosomal cathepsin A) OE Posttranslational modification, protein turnover, chaperones;Amino acid transport and metabolism	-
Sarc_000969-T1	locus=LA2157_chr01:6647125:6650181:- Pectate lyase OS=Lilium longiflorum PE=2 SV=1	PF00544.14 Pectate lyase #PF04431.8 Pectate lyase, N terminus #	-	-	LSE0348 A Pectate lyase M Cell wall/membrane/envelope biogenesis	AAQ62997.1|PL1 59.14 443 166 5 8 439 9 447 2e-174 497
Sarc_000970-T1	-	PF14200.1 Ricin-type beta-trefoil lectin domain-like #	-	-	-	-
Sarc_000971-T1	-	-	-	-	-	-
Sarc_000972-T1	locus=LA2157_chr01:6688320:6691889:+ Mitochondrial outer membrane protein porin of 36 kDa OS=Solanum tuberosum PE=1 SV=2	PF01459.17 Eukaryotic porin #	-	-	KOG3126 Porin/voltage-dependent anion-selective channel protein P Inorganic ion transport and metabolism	-
Sarc_000973-T1	locus=LA2157_chr01:6692283:6695652:- Hypersensitive-induced response protein 1 OS=Arabidopsis thaliana GN=HIR1 PE=1 SV=1	PF01145.20 SPFH domain / Band 7 family #	-	-	KOG2620 Prohibitins and stomatins of the PID superfamily C Energy production and conversion	-
Sarc_000974-T1	locus=LA2157_chr01:6697259:6702559:- Probable receptor-like protein kinase At5g15080 OS=Arabidopsis thaliana GN=At5g15080 PE=1 SV=1	PF00069.20 Protein kinase domain #PF07714.12 Protein tyrosine kinase #	-	-	LSE0029 A Receptor-like protein kinase, contains conserved domain of unknown function T Signal transduction mechanisms	CAN76207.1|GT31 32.29 319 167 6 108 406 1245 1534 2e-36 145
Sarc_000975-T1	locus=LA2157_chr01:6709570:6711694:- Putative F-box protein At1g47790 OS=Arabidopsis thaliana GN=At1g47790 PE=4 SV=1	-	-	-	-	-
Sarc_000976-T1	-	-	-	-	-	-
Sarc_000977-T1	locus=LA2157_chr01:6929260:6930353:- F-box protein At1g31080 OS=Arabidopsis thaliana GN=At1g31080 PE=2 SV=1	PF00646.28 F-box domain #	-	-	-	-
Sarc_000978-T1	-	-	-	-	-	-
Sarc_000979-T1	-	-	-	-	-	-
Sarc_000980-T1	-	-	-	-	-	-
Sarc_000981-T1	locus=LA2157_chr01:7368681:7372835:- Ran guanine nucleotide release factor OS=Bos taurus GN=RANGRF PE=2 SV=1	PF04603.7 Ran-interacting Mog1 protein #	-	-	KOG3329 RAN guanine nucleotide release factor T Signal transduction mechanisms	-
Sarc_000983-T1	locus=LA2157_chr01:7380730:7387641:+ Cullin-3A OS=Arabidopsis thaliana GN=CUL3A PE=1 SV=1	PF00888.17 Cullin family #PF10557.4 Cullin protein neddylation domain #	-	-	KOG2285 E3 ubiquitin ligase, Cullin 1 component O Posttranslational modification, protein turnover, chaperones	-
Sarc_000984-T1	locus=LA2157_chr01:7389344:7397284:- Haloacid dehalogenase-like hydrolase domain-containing protein 3 OS=Mus musculus GN=Hdhd3 PE=2 SV=1	PF13419.1 Haloacid dehalogenase-like hydrolase #PF13242.1 HAD-hyrolase-like #PF00702.21 haloacid dehalogenase-like hydrolase #	-	-	KOG3085 Predicted hydrolase (HAD superfamily) R General function prediction only	-
Sarc_000985-T1	locus=LA2157_chr01:7461098:7465562:+ Sphinganine C(4)-monooxygenase 1 OS=Arabidopsis thaliana GN=SBH1 PE=1 SV=1	PF04116.8 Fatty acid hydroxylase superfamily #	-	-	KOG0874 Sphingolipid hydroxylase I Lipid transport and metabolism	-
Sarc_000986-T1	locus=LA2157_chr01:7467761:7472525:- Probable methyltransferase PMT2 OS=Arabidopsis thaliana GN=At1g26850 PE=1 SV=2	PF08241.7 Methyltransferase domain #PF03141.11 Putative S-adenosyl-L-methionine-dependent methyltransferase #	-	-	LSE0424 A Predicted methyltransferase R General function prediction only	-
Sarc_000987-T1	locus=LA2157_chr01:7479547:7484049:- E3 ubiquitin-protein ligase MARCH3 OS=Mus musculus GN=March3 PE=2 SV=1	PF12906.2 RING-variant domain #PF12428.3 Protein of unknown function (DUF3675) #	-	-	KOG1609 Protein involved in mRNA turnover and stability A RNA processing and modification	-
Sarc_000988-T1	locus=LA2157_chr01:7488999:7497023:+ Expansin-A10 OS=Arabidopsis thaliana GN=EXPA10 PE=2 SV=1	PF01357.16 Pollen allergen #PF03330.13 Rare lipoprotein A (RlpA)-like double-psi beta-barrel #	-	-	LSE0349 A Expansin M Cell wall/membrane/envelope biogenesis	-
Sarc_000989-T1	locus=LA2157_chr01:7498171:7502111:- Cytochrome P450 704C1 OS=Pinus taeda GN=CYP704C1 PE=2 SV=1	PF00067.17 Cytochrome P450 #	-	-	KOG0158 Cytochrome P450 CYP3/CYP5/CYP6/CYP9 subfamilies Q Secondary metabolites biosynthesis, transport and catabolism	-
Sarc_000990-T1	locus=LA2157_chr01:7502165:7503049:- Cytochrome P450 704C1 OS=Pinus taeda GN=CYP704C1 PE=2 SV=1	-	-	-	KOG0157 Cytochrome P450 CYP4/CYP19/CYP26 subfamilies QI Secondary metabolites biosynthesis, transport and catabolism;Lipid transport and metabolism	-
Sarc_000991-T1	locus=LA2157_chr01:7569435:7572706:+ Transcription factor MYB39 OS=Arabidopsis thaliana GN=MYB39 PE=2 SV=1	PF13921.1 Myb-like DNA-binding domain #PF00249.26 Myb-like DNA-binding domain #	-	-	KOG0048 Transcription factor, Myb superfamily K Transcription	-
Sarc_000992-T1	locus=LA2157_chr01:7576456:7602562:- Uncharacterized protein At1g04910 OS=Arabidopsis thaliana GN=At1g04910 PE=1 SV=1	PF10250.4 GDP-fucose protein O-fucosyltransferase #	-	-	LSE0400 A Predicted auxin-independent growth regulator S Function unknown	-
Sarc_000993-T1	locus=LA2157_chr01:7633054:7638320:+ Transmembrane emp24 domain-containing protein p24delta9 OS=Arabidopsis thaliana GN=At1g26690 PE=2 SV=1	PF01105.19 emp24/gp25L/p24 family/GOLD #	-	-	KOG1691 emp24/gp25L/p24 family of membrane trafficking proteins U Intracellular trafficking, secretion, and vesicular transport	-
Sarc_000994-T1	locus=LA2157_chr01:7640048:7650961:- Dual specificity protein kinase splA OS=Dictyostelium discoideum GN=splA PE=1 SV=3	PF07714.12 Protein tyrosine kinase #PF12796.2 Ankyrin repeats (3 copies) #PF13857.1 Ankyrin repeats (many copies) #PF00069.20 Protein kinase domain #PF13637.1 Ankyrin repeats (many copies) #PF13606.1 Ankyrin repeat #PF00023.25 Ankyrin repeat #	-	-	TWOG0129 Protein kinase, contains U-box domains T Signal transduction mechanisms	CAJ63931.1|CBM13 30.38 260 161 7 155 406 9 256 4e-30 124
Sarc_000995-T1	locus=LA2157_chr01:7740088:7743926:+ Protein argonaute 7 OS=Arabidopsis thaliana GN=AGO7 PE=2 SV=1	PF02170.17 PAZ domain #PF02171.12 Piwi domain #PF08699.5 Domain of unknown function (DUF1785) #	-	-	KOG1042 Germ-line stem cell division protein Hiwi/Piwi; negative developmental regulator D Cell cycle control, cell division, chromosome partitioning	-
Sarc_000996-T1	-	-	-	-	-	-
Sarc_000997-T1	-	-	-	-	-	-
Sarc_000998-T1	-	-	-	-	-	-
Sarc_000999-T1	-	-	-	-	LSE0165 A Predicted membrane protein S Function unknown	-
Sarc_001000-T1	locus=LA2157_chr01:8112508:8115183:- Eukaryotic translation initiation factor 5A-3 OS=Solanum lycopersicum PE=2 SV=1	PF01287.15 Eukaryotic elongation factor 5A hypusine, DNA-binding OB fold #	-	-	KOG3271 Translation initiation factor 5A (eIF-5A) J Translation, ribosomal structure and biogenesis	-
Sarc_001001-T1	locus=LA2157_chr01:8238311:8239114:+ E3 ubiquitin-protein ligase TRIM32 OS=Homo sapiens GN=TRIM32 PE=1 SV=2	PF13445.1 RING-type zinc-finger #	-	-	LSE1607 A Unnamed protein X --	-
Sarc_001002-T1	locus=LA2157_chr01:8243350:8249711:- Probable leucine-rich repeat receptor-like protein kinase At1g35710 OS=Arabidopsis thaliana GN=At1g35710 PE=2 SV=1	PF12799.2 Leucine Rich repeats (2 copies) #PF13855.1 Leucine rich repeat #PF13504.1 Leucine rich repeat #PF13516.1 Leucine Rich repeat #PF00560.28 Leucine Rich Repeat #	-	-	LSE0601 A Pollen extensin-like protein (Pex) M Cell wall/membrane/envelope biogenesis	-
Sarc_001003-T1	locus=LA2157_chr01:8255274:8256326:+ LRR receptor-like serine/threonine-protein kinase FLS2 OS=Arabidopsis thaliana GN=FLS2 PE=1 SV=1	PF12799.2 Leucine Rich repeats (2 copies) #PF13855.1 Leucine rich repeat #PF08263.7 Leucine rich repeat N-terminal domain #PF13504.1 Leucine rich repeat #PF13516.1 Leucine Rich repeat #PF00560.28 Leucine Rich Repeat #	-	-	LSE0002 A Receptor protein kinase containing LRR repeats T Signal transduction mechanisms	-
Sarc_001005-T1	-	-	-	-	-	-
Sarc_001006-T1	-	-	-	-	-	-
Sarc_001007-T1	-	-	-	-	-	-
Sarc_001008-T1	locus=LA2157_chr01:9026702:9054331:+ Phospholipid-transporting ATPase 3 OS=Arabidopsis thaliana GN=ALA3 PE=1 SV=2	PF00702.21 haloacid dehalogenase-like hydrolase #PF13246.1 Putative hydrolase of sodium-potassium ATPase alpha subunit #PF00122.15 E1-E2 ATPase #PF12710.2 haloacid dehalogenase-like hydrolase #	-	-	KOG0210 P-type ATPase P Inorganic ion transport and metabolism	-
Sarc_001009-T1	-	-	-	-	-	-
Sarc_001010-T1	locus=LA2157_chr01:9187060:9194806:- ATP synthase subunit alpha, mitochondrial OS=Nicotiana plumbaginifolia GN=ATPA PE=3 SV=1	PF02874.18 ATP synthase alpha/beta family, beta-barrel domain #PF09378.5 HAS barrel domain #	-	-	KOG1353 F0F1-type ATP synthase, alpha subunit C Energy production and conversion	-
Sarc_001011-T1	locus=LA2157_chr01:9340243:9346115:- Aspartic proteinase-like protein 2 OS=Arabidopsis thaliana GN=At1g65240 PE=1 SV=2	PF00026.18 Eukaryotic aspartyl protease #PF14543.1 Xylanase inhibitor N-terminal #PF14541.1 Xylanase inhibitor C-terminal #	-	-	KOG1339 Aspartyl protease O Posttranslational modification, protein turnover, chaperones	-
Sarc_001012-T1	locus=LA2157_chr01:9358655:9367213:- Aspartic proteinase-like protein 2 OS=Arabidopsis thaliana GN=At1g65240 PE=1 SV=2	-	-	-	-	-
Sarc_001013-T1	-	-	-	-	-	-
Sarc_001014-T1	-	-	-	-	-	-
Sarc_001015-T1	-	PF14543.1 Xylanase inhibitor N-terminal #	-	-	-	-
Sarc_001016-T1	locus=LA2157_chr01:9805295:9806777:- Aspartic proteinase-like protein 2 OS=Arabidopsis thaliana GN=At1g65240 PE=1 SV=2	PF14541.1 Xylanase inhibitor C-terminal #	-	-	KOG1339 Aspartyl protease O Posttranslational modification, protein turnover, chaperones	-
Sarc_001017-T1	-	-	-	-	-	-
Sarc_001018-T1	-	-	-	-	-	-
Sarc_001019-T1	-	-	-	-	-	-
Sarc_001020-T1	locus=LA2157_chr01:9998375:10003896:+ Serine/threonine-protein phosphatase PP2A-2 catalytic subunit OS=Arabidopsis thaliana GN=PP2A2 PE=1 SV=1	PF00149.23 Calcineurin-like phosphoesterase #	-	-	KOG0377 Protein serine/threonine phosphatase RDGC/PPEF, contains STphosphatase and EF-hand domains T Signal transduction mechanisms	-
Sarc_001021-T1	-	PF12579.3 Protein of unknown function (DUF3755) #	-	-	LSE1285 A Unnamed protein X --	-
Sarc_001022-T1	-	-	-	-	-	-
Sarc_001023-T1	-	-	-	-	-	-
Sarc_001024-T1	-	-	-	-	-	-
Sarc_001025-T1	-	PF03004.9 Plant transposase (Ptta/En/Spm family) #	-	-	-	-
Sarc_001026-T1	-	-	-	-	-	-
Sarc_001027-T1	-	-	-	-	-	-
Sarc_001028-T1	-	-	-	-	-	-
Sarc_001029-T1	-	-	-	-	-	-
Sarc_001030-T1	locus=LA2157_chr01:10674423:10676965:- Photosystem II CP47 chlorophyll apoprotein OS=Cuscuta reflexa GN=psbB PE=3 SV=1	PF00421.14 Photosystem II protein #	-	-	-	-
Sarc_001031-T1	locus=LA2157_chr01:10786173:10788376:- O-acyltransferase WSD1 OS=Arabidopsis thaliana GN=WSD1 PE=2 SV=1	PF03007.11 Wax ester synthase-like Acyl-CoA acyltransferase domain #PF06974.8 Protein of unknown function (DUF1298) #	-	-	LSE0421 A Uncharacterized protein, contains Condensation domain R General function prediction only	-
Sarc_001032-T1	-	-	-	-	-	-
Sarc_001033-T1	-	-	-	-	-	-
Sarc_001034-T1	locus=LA2157_chr01:10870158:10871135:- Kirola OS=Actinidia deliciosa PE=1 SV=1	PF00407.14 Pathogenesis-related protein Bet v I family #	-	-	-	-
Sarc_001035-T1	-	-	-	-	-	-
Sarc_001036-T1	-	-	-	-	-	-
Sarc_001037-T1	-	PF06839.7 GRF zinc finger #	-	-	-	-
Sarc_001038-T1	locus=LA2157_chr01:11010152:11011000:+ Defensin-like protein 19 OS=Arabidopsis thaliana GN=PDF1.4 PE=3 SV=2	PF00304.15 Gamma-thionin family #	-	-	-	-
Sarc_001039-T1	locus=LA2157_chr01:11100767:11115693:+ Aldehyde dehydrogenase family 3 member F1 OS=Arabidopsis thaliana GN=ALDH3F1 PE=2 SV=2	PF00171.17 Aldehyde dehydrogenase family #	-	-	KOG2452 Formyltetrahydrofolate dehydrogenase F Nucleotide transport and metabolism	-
Sarc_001040-T1	locus=LA2157_chr01:11293779:11294827:- Receptor-like protein 12 OS=Arabidopsis thaliana GN=RLP12 PE=2 SV=2	PF00560.28 Leucine Rich Repeat #PF13855.1 Leucine rich repeat #PF12799.2 Leucine Rich repeats (2 copies) #PF13504.1 Leucine rich repeat #PF13516.1 Leucine Rich repeat #	-	-	LSE0002 A Receptor protein kinase containing LRR repeats T Signal transduction mechanisms	-
Sarc_001041-T1	-	-	-	-	-	-
Sarc_001042-T1	-	-	-	-	-	-
Sarc_001043-T1	locus=LA2157_chr01:11592114:11600851:- Aldehyde dehydrogenase family 3 member F1 OS=Arabidopsis thaliana GN=ALDH3F1 PE=2 SV=2	PF00171.17 Aldehyde dehydrogenase family #	-	-	KOG2456 Aldehyde dehydrogenase C Energy production and conversion	-
Sarc_001044-T1	locus=LA2157_chr01:11646449:11646796:- Receptor-like protein 12 OS=Arabidopsis thaliana GN=RLP12 PE=2 SV=2	PF13855.1 Leucine rich repeat #PF12799.2 Leucine Rich repeats (2 copies) #PF13516.1 Leucine Rich repeat #PF13504.1 Leucine rich repeat #PF00560.28 Leucine Rich Repeat #	-	-	KOG0619 FOG: Leucine rich repeat R General function prediction only	-
Sarc_001045-T1	locus=LA2157_chr01:11663023:11671692:+ Aldehyde dehydrogenase family 3 member F1 OS=Arabidopsis thaliana GN=ALDH3F1 PE=2 SV=2	PF00171.17 Aldehyde dehydrogenase family #	-	-	KOG2456 Aldehyde dehydrogenase C Energy production and conversion	-
Sarc_001046-T1	locus=LA2157_chr01:11918427:11920739:+ Aldehyde dehydrogenase family 3 member F1 OS=Arabidopsis thaliana GN=ALDH3F1 PE=2 SV=2	PF00171.17 Aldehyde dehydrogenase family #	-	-	KOG2456 Aldehyde dehydrogenase C Energy production and conversion	-
Sarc_001047-T1	locus=LA2157_chr01:12190543:12196451:+ Aldehyde dehydrogenase family 3 member F1 OS=Arabidopsis thaliana GN=ALDH3F1 PE=2 SV=2	PF00171.17 Aldehyde dehydrogenase family #	-	-	-	-
Sarc_001048-T1	-	-	-	-	-	-
Sarc_001049-T1	-	-	-	-	-	-
Sarc_001050-T1	locus=LA2157_chr01:12704097:12705003:- Anthranilate synthase component I-2, chloroplastic OS=Arabidopsis thaliana GN=ASA2 PE=2 SV=1	-	-	-	-	-
Sarc_001051-T1	locus=LA2157_chr01:12713893:12719226:- Mavicyanin OS=Cucurbita pepo PE=1 SV=1	PF02298.12 Plastocyanin-like domain #	-	-	-	-
Sarc_001052-T1	-	-	-	-	-	-
Sarc_001053-T1	-	-	-	-	-	-
Sarc_001054-T1	-	-	-	-	-	-
Sarc_001055-T1	locus=LA2157_chr01:12997734:13000174:+ Potassium channel AKT6 OS=Arabidopsis thaliana GN=AKT6 PE=1 SV=2	-	-	-	-	-
Sarc_001056-T1	-	-	-	-	-	-
Sarc_001057-T1	-	-	-	-	-	-
Sarc_001058-T1	-	-	-	-	-	-
Sarc_001059-T1	locus=LA2157_chr01:13028992:13029958:+ Probable leucine-rich repeat receptor-like protein kinase At5g63930 OS=Arabidopsis thaliana GN=At5g63930 PE=1 SV=1	PF00560.28 Leucine Rich Repeat #PF12799.2 Leucine Rich repeats (2 copies) #PF13855.1 Leucine rich repeat #PF13516.1 Leucine Rich repeat #PF13504.1 Leucine rich repeat #	-	-	-	-
Sarc_001060-T1	-	-	-	-	-	-
Sarc_001061-T1	-	-	-	-	-	-
Sarc_001062-T1	-	-	-	-	-	-
Sarc_001063-T1	-	-	-	-	-	-
Sarc_001064-T1	-	-	-	-	-	-
Sarc_001065-T1	-	-	-	-	-	-
Sarc_001066-T1	-	-	-	-	-	-
Sarc_001067-T1	-	-	-	-	-	-
Sarc_001068-T1	-	-	-	-	-	-
Sarc_001069-T1	-	PF03004.9 Plant transposase (Ptta/En/Spm family) #	-	-	-	-
Sarc_001070-T1	-	-	-	-	-	-
Sarc_001071-T1	-	-	-	-	-	-
Sarc_001072-T1	locus=LA2157_chr01:13999915:14000818:- Anthranilate synthase component I-2, chloroplastic OS=Arabidopsis thaliana GN=ASA2 PE=2 SV=1	-	-	-	-	-
Sarc_001073-T1	-	-	-	-	-	-
Sarc_001074-T1	locus=LA2157_chr01:14031411:14032315:- Anthranilate synthase component I-2, chloroplastic OS=Arabidopsis thaliana GN=ASA2 PE=2 SV=1	-	-	-	-	-
Sarc_001075-T1	-	-	-	-	-	-
Sarc_001076-T1	-	-	-	-	-	-
Sarc_001077-T1	-	-	-	-	-	-
Sarc_001078-T1	-	-	-	-	-	-
Sarc_001079-T1	-	-	-	-	-	-
Sarc_001080-T1	-	-	-	-	KOG1164 Casein kinase (serine/threonine/tyrosine protein kinase) T Signal transduction mechanisms	-
Sarc_001081-T1	locus=LA2157_chr01:14536681:14537570:+ Mavicyanin OS=Cucurbita pepo PE=1 SV=1	PF02298.12 Plastocyanin-like domain #	-	-	LSE0042 A Uncharacterized plastocyanin-like protein, probably non-copper-binding S Function unknown	-
Sarc_001082-T1	locus=LA2157_chr01:14541948:14543447:- Mavicyanin OS=Cucurbita pepo PE=1 SV=1	PF02298.12 Plastocyanin-like domain #	-	-	LSE0042 A Uncharacterized plastocyanin-like protein, probably non-copper-binding S Function unknown	-
Sarc_001083-T1	locus=LA2157_chr01:14544133:14545063:+ Mavicyanin OS=Cucurbita pepo PE=1 SV=1	PF02298.12 Plastocyanin-like domain #	-	-	LSE0042 A Uncharacterized plastocyanin-like protein, probably non-copper-binding S Function unknown	-
Sarc_001084-T1	-	-	-	-	-	-
Sarc_001085-T1	-	-	-	-	-	-
Sarc_001086-T1	-	-	-	-	-	-
Sarc_001087-T1	-	-	-	-	-	-
Sarc_001088-T1	-	-	-	-	-	-
Sarc_001089-T1	locus=LA2157_chr01:14977937:14978410:+ Probable LRR receptor-like serine/threonine-protein kinase At4g36180 OS=Arabidopsis thaliana GN=At4g36180 PE=1 SV=1	PF13516.1 Leucine Rich repeat #PF13855.1 Leucine rich repeat #PF12799.2 Leucine Rich repeats (2 copies) #PF00560.28 Leucine Rich Repeat #	-	-	-	-
Sarc_001090-T1	-	-	-	-	-	-
Sarc_001091-T1	-	-	-	-	-	-
Sarc_001092-T1	-	-	-	-	-	-
Sarc_001093-T1	-	-	-	-	-	-
Sarc_001094-T1	locus=LA2157_chr01:15149114:15156230:- Probable S-adenosylmethionine-dependent methyltransferase At5g38780 OS=Arabidopsis thaliana GN=At5g38780 PE=2 SV=1	PF03492.10 SAM dependent carboxyl methyltransferase #	-	-	LSE0351 A S-adenosyl-L-methionine:carboxyl methyltransferase QV Secondary metabolites biosynthesis, transport and catabolism;Defense mechanisms	-
Sarc_001095-T1	-	-	-	-	-	-
Sarc_001096-T1	locus=LA2157_chr01:15297463:15300510:+ U-box domain-containing protein 4 OS=Arabidopsis thaliana GN=PUB4 PE=1 SV=3	PF00514.18 Armadillo/beta-catenin-like repeat #PF04564.10 U-box domain #PF13646.1 HEAT repeats #	-	-	LSE0183 A U-box domain R General function prediction only	-
Sarc_001097-T1	-	PF04765.8 Protein of unknown function (DUF616) #	-	-	LSE0372 A Uncharacterized protein S Function unknown	-
Sarc_001098-T1	locus=LA2157_chr01:15347404:15348093:- ADP,ATP carrier protein, mitochondrial (Fragment) OS=Solanum tuberosum GN=ANT1 PE=2 SV=1	PF00153.22 Mitochondrial carrier protein #	-	-	KOG0749 Mitochondrial ADP/ATP carrier proteins C Energy production and conversion	-
Sarc_001099-T1	locus=LA2157_chr01:15420040:15420555:+ Zinc finger A20 and AN1 domain-containing stress-associated protein 8 OS=Oryza sativa subsp. japonica GN=SAP8 PE=2 SV=1	PF01428.11 AN1-like Zinc finger #PF01754.11 A20-like zinc finger #	-	-	KOG3173 Predicted Zn-finger protein R General function prediction only	-
Sarc_001100-T1	-	-	-	-	-	-
Sarc_001101-T1	locus=LA2157_chr01:15436738:15437608:- Receptor-like protein 2 OS=Arabidopsis thaliana GN=RLP2 PE=2 SV=1	PF13855.1 Leucine rich repeat #PF12799.2 Leucine Rich repeats (2 copies) #PF00560.28 Leucine Rich Repeat #	-	-	-	-
Sarc_001102-T1	-	PF08263.7 Leucine rich repeat N-terminal domain #	-	-	-	-
Sarc_001103-T1	-	-	-	-	-	-
Sarc_001104-T1	locus=LA2157_chr01:15457370:15468372:- Receptor-like protein 12 OS=Arabidopsis thaliana GN=RLP12 PE=2 SV=2	PF08263.7 Leucine rich repeat N-terminal domain #	-	-	-	-
Sarc_001105-T1	-	-	-	-	-	-
Sarc_001106-T1	-	-	-	-	-	-
Sarc_001107-T1	locus=LA2157_chr01:15597824:15599617:- Myosin-17 OS=Arabidopsis thaliana GN=XI-K PE=2 SV=2	-	-	-	-	-
Sarc_001108-T1	-	-	-	-	-	-
Sarc_001109-T1	locus=LA2157_chr01:15745427:15746843:+ Uncharacterized protein ORF91 OS=Phalaenopsis aphrodite subsp. formosana PE=4 SV=1	-	-	-	-	-
Sarc_001110-T1	-	-	-	-	LSE0049 A Uncharacterized protein S Function unknown	-
Sarc_001111-T1	-	-	-	-	-	-
Sarc_001112-T1	-	-	-	-	-	-
Sarc_001113-T1	-	-	-	-	-	-
Sarc_001114-T1	-	-	-	-	-	-
Sarc_001115-T1	-	-	-	-	-	-
Sarc_001116-T1	-	-	-	-	-	-
Sarc_001117-T1	-	-	-	-	-	-
Sarc_001118-T1	-	PF02902.14 Ulp1 protease family, C-terminal catalytic domain #PF09331.6 Domain of unknown function (DUF1985) #	-	-	-	-
Sarc_001119-T1	locus=LA2157_chr01:16911038:16912066:+ Nucleolin 2 OS=Oryza sativa subsp. japonica GN=Os04g0620700 PE=2 SV=2	-	-	-	-	-
Sarc_001120-T1	-	-	-	-	-	-
Sarc_001121-T1	-	-	-	-	-	-
Sarc_001122-T1	-	-	-	-	-	-
Sarc_001123-T1	-	PF04770.7 ZF-HD protein dimerisation region #	-	-	-	-
Sarc_001124-T1	-	-	-	-	-	-
Sarc_001125-T1	-	-	-	-	-	-
Sarc_001126-T1	locus=LA2157_chr01:17673694:17675926:+ Synaptotagmin-5 OS=Arabidopsis thaliana GN=SYT5 PE=2 SV=1	-	-	-	-	-
Sarc_001127-T1	-	-	-	-	-	-
Sarc_001128-T1	-	-	-	-	-	-
Sarc_001129-T1	-	-	-	-	-	-
Sarc_001130-T1	-	-	-	-	-	-
Sarc_001131-T1	-	PF07000.6 Protein of unknown function (DUF1308) #	-	-	KOG4529 Uncharacterized conserved protein S Function unknown	-
Sarc_001132-T1	locus=LA2157_chr01:18078812:18080697:- Putative 3,4-dihydroxy-2-butanone kinase OS=Solanum lycopersicum GN=DHBK PE=2 SV=1	-	-	-	-	-
Sarc_001133-T1	-	-	-	-	-	-
Sarc_001134-T1	-	-	-	-	-	-
Sarc_001135-T1	-	PF13976.1 GAG-pre-integrase domain #	-	-	-	-
Sarc_001136-T1	-	PF03004.9 Plant transposase (Ptta/En/Spm family) #	-	-	-	-
Sarc_001137-T1	-	-	-	-	-	-
Sarc_001138-T1	-	-	-	-	-	-
Sarc_001139-T1	locus=LA2157_chr01:19012119:19013686:- ATP synthase subunit beta, chloroplastic OS=Nicotiana tabacum GN=atpB PE=3 SV=1	PF02874.18 ATP synthase alpha/beta family, beta-barrel domain #	-	-	KOG1350 F0F1-type ATP synthase, beta subunit C Energy production and conversion	-
Sarc_001140-T1	-	-	-	-	-	-
Sarc_001141-T1	locus=LA2157_chr01:19238687:19248405:+ Fatty acid amide hydrolase OS=Arabidopsis thaliana GN=FAAH PE=1 SV=1	-	-	-	-	-
Sarc_001142-T1	-	-	-	-	-	-
Sarc_001143-T1	-	-	-	-	-	-
Sarc_001144-T1	locus=LA2157_chr01:19769521:19771554:- ETHYLENE INSENSITIVE 3-like 3 protein OS=Arabidopsis thaliana GN=EIL3 PE=1 SV=1	PF04873.8 Ethylene insensitive 3 #	-	-	LSE1272 A Unnamed protein X --	-
Sarc_001145-T1	-	-	-	-	-	-
Sarc_001146-T1	locus=LA2157_chr01:19789198:19804826:- DNA topoisomerase 6 subunit B OS=Arabidopsis thaliana GN=TOP6B PE=1 SV=1	PF09239.6 Topoisomerase VI B subunit, transducer #PF02518.21 Histidine kinase-, DNA gyrase B-, and HSP90-like ATPase #PF13589.1 Histidine kinase-, DNA gyrase B-, and HSP90-like ATPase #	-	-	-	-
Sarc_001147-T1	locus=LA2157_chr01:19808020:19812036:+ G-type lectin S-receptor-like serine/threonine-protein kinase RLK1 OS=Arabidopsis thaliana GN=RLK1 PE=2 SV=2	PF01453.19 D-mannose binding lectin #PF07714.12 Protein tyrosine kinase #PF00069.20 Protein kinase domain #	-	-	LSE0055 A Protein kinase, contains TNFR domains T Signal transduction mechanisms	CAN76207.1|GT31 30.25 314 158 8 488 770 1246 1529 1e-27 122
Sarc_001148-T1	locus=LA2157_chr01:19812477:19813301:- G-type lectin S-receptor-like serine/threonine-protein kinase RLK1 OS=Arabidopsis thaliana GN=RLK1 PE=2 SV=2	PF01453.19 D-mannose binding lectin #	-	-	-	-
Sarc_001149-T1	locus=LA2157_chr01:19813308:19813628:- G-type lectin S-receptor-like serine/threonine-protein kinase RLK1 OS=Arabidopsis thaliana GN=RLK1 PE=2 SV=2	-	-	-	-	-
Sarc_001150-T1	locus=LA2157_chr01:19836661:19837125:+ G-type lectin S-receptor-like serine/threonine-protein kinase RLK1 OS=Arabidopsis thaliana GN=RLK1 PE=2 SV=2	PF01453.19 D-mannose binding lectin #	-	-	-	-
Sarc_001151-T1	-	-	-	-	-	-
Sarc_001152-T1	-	-	-	-	-	-
Sarc_001153-T1	-	-	-	-	-	-
Sarc_001154-T1	locus=LA2157_chr01:19997397:19997979:+ Ethylene-responsive transcription factor ERF055 OS=Arabidopsis thaliana GN=ERF055 PE=2 SV=1	-	-	-	-	-
Sarc_001155-T1	locus=LA2157_chr01:20007755:20008332:+ Ethylene-responsive transcription factor ERF055 OS=Arabidopsis thaliana GN=ERF055 PE=2 SV=1	PF00847.15 AP2 domain #	-	-	-	-
Sarc_001156-T1	-	-	-	-	-	-
Sarc_001157-T1	locus=LA2157_chr01:20150203:20154931:+ Ethylene-responsive transcription factor CRF4 OS=Arabidopsis thaliana GN=CRF4 PE=1 SV=2	PF00847.15 AP2 domain #	-	-	-	-
Sarc_001158-T1	-	-	-	-	-	-
Sarc_001159-T1	locus=LA2157_chr01:20230730:20231070:+ G-type lectin S-receptor-like serine/threonine-protein kinase RLK1 OS=Arabidopsis thaliana GN=RLK1 PE=2 SV=2	PF01453.19 D-mannose binding lectin #	-	-	-	-
Sarc_001160-T1	locus=LA2157_chr01:20231315:20232494:+ G-type lectin S-receptor-like serine/threonine-protein kinase RLK1 OS=Arabidopsis thaliana GN=RLK1 PE=2 SV=2	PF07714.12 Protein tyrosine kinase #PF00069.20 Protein kinase domain #	-	-	LSE0055 A Protein kinase, contains TNFR domains T Signal transduction mechanisms	-
Sarc_001161-T1	locus=LA2157_chr01:20233721:20234275:- G-type lectin S-receptor-like serine/threonine-protein kinase RLK1 OS=Arabidopsis thaliana GN=RLK1 PE=2 SV=2	PF01453.19 D-mannose binding lectin #	-	-	LSE0015 A Receptor-like protein kinase, contains lectin domains T Signal transduction mechanisms	-
Sarc_001162-T1	-	-	-	-	-	-
Sarc_001163-T1	locus=LA2157_chr01:20313218:20313742:+ Ethylene-responsive transcription factor CRF4 OS=Arabidopsis thaliana GN=CRF4 PE=1 SV=2	PF00847.15 AP2 domain #	-	-	-	-
Sarc_001164-T1	-	-	-	-	-	-
Sarc_001165-T1	-	-	-	-	-	-
Sarc_001166-T1	-	-	-	-	-	-
Sarc_001167-T1	-	-	-	-	-	-
Sarc_001168-T1	locus=LA2157_chr01:20755995:20756309:+ Protein EIN4 OS=Arabidopsis thaliana GN=EIN4 PE=1 SV=1	-	-	-	-	-
Sarc_001169-T1	-	-	-	-	-	-
Sarc_001170-T1	-	-	-	-	-	-
Sarc_001171-T1	-	-	-	-	-	-
Sarc_001172-T1	-	-	-	-	-	-
Sarc_001173-T1	-	-	-	-	-	-
Sarc_001174-T1	-	-	-	-	-	-
Sarc_001175-T1	-	-	-	-	-	-
Sarc_001176-T1	-	-	-	-	-	-
Sarc_001177-T1	-	-	-	-	-	-
Sarc_001178-T1	-	PF03171.15 2OG-Fe(II) oxygenase superfamily #	-	-	KOG0143 Iron/ascorbate family oxidoreductases QR Secondary metabolites biosynthesis, transport and catabolism;General function prediction only	-
Sarc_001179-T1	-	-	-	-	-	-
Sarc_001180-T1	locus=LA2157_chr01:21500557:21506132:- TMV resistance protein N OS=Nicotiana glutinosa GN=N PE=1 SV=1	PF00931.17 NB-ARC domain #PF13676.1 TIR domain #PF13855.1 Leucine rich repeat #PF12799.2 Leucine Rich repeats (2 copies) #PF01582.15 TIR domain #PF00560.28 Leucine Rich Repeat #	-	-	LSE0012 A Apoptotic ATPase, disease resistance determinant T Signal transduction mechanisms	-
Sarc_001181-T1	locus=LA2157_chr01:21508604:21519195:- Zinc finger CCCH domain-containing protein 14 OS=Oryza sativa subsp. japonica GN=Os02g0194200 PE=2 SV=1	PF14608.1 Zinc finger C-x8-C-x5-C-x3-H type #PF00013.24 KH domain #PF00642.19 Zinc finger C-x8-C-x5-C-x3-H type (and similar) #	-	-	KOG1677 CCCH-type Zn-finger protein R General function prediction only	-
Sarc_001182-T1	locus=LA2157_chr01:21698733:21701223:+ Transcription factor bHLH95 OS=Arabidopsis thaliana GN=BHLH95 PE=2 SV=2	-	-	-	LSE0107 A bHLH transcription factor KT Transcription;Signal transduction mechanisms	-
Sarc_001183-T1	locus=LA2157_chr01:21771074:21773533:+ Transcription factor bHLH95 OS=Arabidopsis thaliana GN=BHLH95 PE=2 SV=2	-	-	-	LSE0107 A bHLH transcription factor KT Transcription;Signal transduction mechanisms	-
Sarc_001184-T1	-	-	-	-	-	-
Sarc_001185-T1	locus=LA2157_chr01:22040265:22040562:+ Collagen alpha-2(I) chain OS=Oncorhynchus mykiss GN=col1a2 PE=2 SV=2	-	-	-	-	-
Sarc_001186-T1	locus=LA2157_chr01:22233956:22236571:+ Transcription factor bHLH95 OS=Arabidopsis thaliana GN=BHLH95 PE=2 SV=2	PF00010.21 Helix-loop-helix DNA-binding domain #	-	-	-	-
Sarc_001187-T1	-	-	-	-	-	-
Sarc_001188-T1	locus=LA2157_chr01:22539455:22542068:+ Transcription factor bHLH95 OS=Arabidopsis thaliana GN=BHLH95 PE=2 SV=2	PF00010.21 Helix-loop-helix DNA-binding domain #	-	-	LSE0107 A bHLH transcription factor KT Transcription;Signal transduction mechanisms	-
Sarc_001189-T1	-	PF04770.7 ZF-HD protein dimerisation region #	-	-	-	-
Sarc_001190-T1	-	-	-	-	-	-
Sarc_001191-T1	-	-	-	-	-	-
Sarc_001192-T1	-	-	-	-	-	-
Sarc_001193-T1	-	-	-	-	-	-
Sarc_001194-T1	-	-	-	-	-	-
Sarc_001195-T1	-	-	-	-	-	-
Sarc_001196-T1	-	PF03468.9 XS domain #	-	-	-	-
Sarc_001197-T1	-	PF03468.9 XS domain #	-	-	LSE0478 A Predicted transcription factor RK General function prediction only;Transcription	-
Sarc_001198-T1	-	-	-	-	-	-
Sarc_001199-T1	-	PF03468.9 XS domain #	-	-	-	-
Sarc_001200-T1	-	-	-	-	-	-
Sarc_001201-T1	-	-	-	-	-	-
Sarc_001202-T1	locus=LA2157_chr01:23329086:23331442:- Peroxidase N OS=Armoracia rusticana GN=HRPN PE=2 SV=1	PF00141.18 Peroxidase #	-	-	TWOG0189 Peroxidase R General function prediction only	-
Sarc_001203-T1	-	-	-	-	-	-
Sarc_001204-T1	-	-	-	-	-	-
Sarc_001205-T1	-	-	-	-	-	-
Sarc_001206-T1	-	-	-	-	-	-
Sarc_001207-T1	locus=LA2157_chr01:23719574:23721213:- Transmembrane protein 45B OS=Bos taurus GN=TMEM45B PE=2 SV=1	PF04819.7 Family of unknown function (DUF716) #	-	-	TWOG0183 Uncharacterized conserved protein S Function unknown	-
Sarc_001208-T1	-	-	-	-	-	-
Sarc_001209-T1	-	-	-	-	-	-
Sarc_001210-T1	-	-	-	-	-	-
Sarc_001211-T1	-	-	-	-	-	-
Sarc_001212-T1	-	-	-	-	-	-
Sarc_001213-T1	-	-	-	-	-	-
Sarc_001214-T1	locus=LA2157_chr01:24657547:24657861:+ Butyrate--CoA ligase AAE11, peroxisomal OS=Arabidopsis thaliana GN=AAE11 PE=1 SV=1	-	-	-	-	-
Sarc_001215-T1	-	-	-	-	-	-
Sarc_001216-T1	-	-	-	-	-	-
Sarc_001217-T1	-	-	-	-	-	-
Sarc_001218-T1	-	-	-	-	-	-
Sarc_001219-T1	-	-	-	-	-	-
Sarc_001220-T1	locus=LA2157_chr01:25286496:25286985:- Glycine-rich protein 2 OS=Nicotiana sylvestris GN=GRP-2 PE=1 SV=1	PF00313.17 'Cold-shock' DNA-binding domain #	-	-	-	-
Sarc_001221-T1	-	-	-	-	-	-
Sarc_001222-T1	-	PF13839.1 GDSL/SGNH-like Acyl-Esterase family found in Pmr5 and Cas1p #PF14416.1 PMR5 N terminal Domain #	-	-	LSE0451 A Uncharacterized protein S Function unknown	-
Sarc_001223-T1	-	-	-	-	-	-
Sarc_001224-T1	locus=LA2157_chr01:25589359:25590072:- E3 ubiquitin-protein ligase RING1 OS=Gossypium hirsutum GN=RING1 PE=2 SV=1	PF13923.1 Zinc finger, C3HC4 type (RING finger) #PF12678.2 RING-H2 zinc finger #PF00097.20 Zinc finger, C3HC4 type (RING finger) #PF13920.1 Zinc finger, C3HC4 type (RING finger) #PF13639.1 Ring finger domain #PF14634.1 zinc-RING finger domain #	-	-	-	-
Sarc_001225-T1	-	-	-	-	-	-
Sarc_001226-T1	-	-	-	-	-	-
Sarc_001227-T1	-	-	-	-	-	-
Sarc_001228-T1	-	-	-	-	-	-
Sarc_001229-T1	-	-	-	-	-	-
Sarc_001230-T1	-	-	-	-	-	-
Sarc_001231-T1	-	-	-	-	-	-
Sarc_001232-T1	-	-	-	-	-	-
Sarc_001233-T1	-	-	-	-	-	-
Sarc_001234-T1	locus=LA2157_chr01:26265170:26265576:- 60S acidic ribosomal protein P1-3 OS=Arabidopsis thaliana GN=RPP1C PE=1 SV=2	PF00428.14 60s Acidic ribosomal protein #	-	-	-	-
Sarc_001235-T1	-	PF02902.14 Ulp1 protease family, C-terminal catalytic domain #	-	-	-	-
Sarc_001236-T1	-	-	-	-	-	-
Sarc_001237-T1	-	-	-	-	-	-
Sarc_001238-T1	-	-	-	-	-	-
Sarc_001239-T1	-	-	-	-	-	-
Sarc_001240-T1	-	PF05623.7 Protein of unknown function (DUF789) #	-	-	LSE0403 A Uncharacterized protein S Function unknown	-
Sarc_001241-T1	-	-	-	-	-	-
Sarc_001242-T1	-	-	-	-	-	-
Sarc_001243-T1	-	-	-	-	-	-
Sarc_001244-T1	locus=LA2157_chr01:26753051:26753543:+ UPF0496 protein At4g34320 OS=Arabidopsis thaliana GN=At4g34320 PE=1 SV=1	PF05055.7 Protein of unknown function (DUF677) #	-	-	-	-
Sarc_001245-T1	-	-	-	-	-	-
Sarc_001246-T1	-	-	-	-	-	-
Sarc_001247-T1	-	-	-	-	-	-
Sarc_001248-T1	-	-	-	-	-	-
Sarc_001249-T1	-	-	-	-	-	-
Sarc_001250-T1	-	-	-	-	-	-
Sarc_001251-T1	-	-	-	-	-	-
Sarc_001252-T1	-	-	-	-	-	-
Sarc_001253-T1	-	-	-	-	-	-
Sarc_001254-T1	locus=LA2157_chr01:27357081:27358159:+ AT-rich interactive domain-containing protein 5 OS=Arabidopsis thaliana GN=ARID5 PE=2 SV=1	-	-	-	-	-
Sarc_001255-T1	-	-	-	-	-	-
Sarc_001256-T1	-	-	-	-	-	-
Sarc_001257-T1	-	-	-	-	-	-
Sarc_001258-T1	-	-	-	-	-	-
Sarc_001259-T1	-	-	-	-	-	-
Sarc_001260-T1	-	-	-	-	-	-
Sarc_001261-T1	locus=LA2157_chr01:27793602:27799483:+ Glycine-rich protein 2 OS=Nicotiana sylvestris GN=GRP-2 PE=1 SV=1	-	-	-	-	-
Sarc_001262-T1	-	-	-	-	-	-
Sarc_001263-T1	-	-	-	-	-	-
Sarc_001264-T1	-	-	-	-	-	-
Sarc_001265-T1	-	-	-	-	-	-
Sarc_001266-T1	-	-	-	-	-	-
Sarc_001267-T1	-	-	-	-	-	-
Sarc_001268-T1	-	-	-	-	-	-
Sarc_001269-T1	-	-	-	-	-	-
Sarc_001270-T1	-	-	-	-	-	-
Sarc_001271-T1	-	-	-	-	-	-
Sarc_001272-T1	-	-	-	-	-	-
Sarc_001273-T1	locus=LA2157_chr01:28500173:28501381:- Putative F-box/LRR-repeat protein At3g44810 OS=Arabidopsis thaliana GN=At3g44810 PE=4 SV=2	-	-	-	-	-
Sarc_001274-T1	locus=LA2157_chr01:28645448:28645644:- 50S ribosomal protein L12, chloroplastic OS=Nicotiana tabacum GN=RPL12 PE=1 SV=1	-	-	-	-	-
Sarc_001275-T1	-	-	-	-	-	-
Sarc_001276-T1	-	-	-	-	-	-
Sarc_001277-T1	-	-	-	-	-	-
Sarc_001278-T1	-	-	-	-	-	-
Sarc_001279-T1	-	PF13966.1 zinc-binding in reverse transcriptase #	-	-	-	-
Sarc_001280-T1	-	-	-	-	-	-
Sarc_001281-T1	-	-	-	-	-	-
Sarc_001282-T1	-	-	-	-	-	-
Sarc_001283-T1	-	-	-	-	-	-
Sarc_001284-T1	-	-	-	-	-	-
Sarc_001285-T1	locus=LA2157_chr01:29173800:29176693:+ AT-rich interactive domain-containing protein 5 OS=Arabidopsis thaliana GN=ARID5 PE=2 SV=1	-	-	-	KOG2744 DNA-binding proteins Bright/BRCAA1/RBP1 and related proteins containing BRIGHT domain K Transcription	-
Sarc_001286-T1	-	-	-	-	-	-
Sarc_001287-T1	-	-	-	-	-	-
Sarc_001288-T1	-	-	-	-	-	-
Sarc_001289-T1	locus=LA2157_chr01:29476374:29479043:+ Photosystem I P700 chlorophyll a apoprotein A1 OS=Piper cenocladum GN=psaA PE=3 SV=1	PF00562.23 RNA polymerase Rpb2, domain 6 #PF00223.14 Photosystem I psaA/psaB protein #	-	-	LSE2188 A Photosystem I P700 apoprotein A2 C Energy production and conversion	-
Sarc_001290-T1	locus=LA2157_chr01:29493819:29498926:+ DNA-directed RNA polymerase subunit beta' OS=Nicotiana tabacum GN=rpoC1 PE=3 SV=1	PF00623.15 RNA polymerase Rpb1, domain 2 #PF04997.7 RNA polymerase Rpb1, domain 1 #	-	-	KOG0261 RNA polymerase III, large subunit K Transcription	-
Sarc_001291-T1	locus=LA2157_chr01:29500572:29501579:- 30S ribosomal protein S2, chloroplastic OS=Nicotiana tabacum GN=rps2 PE=3 SV=1	PF00318.15 Ribosomal protein S2 #	-	-	KOG0832 Mitochondrial/chloroplast ribosomal protein S2 J Translation, ribosomal structure and biogenesis	-
Sarc_001292-T1	-	-	-	-	-	-
Sarc_001293-T1	-	-	-	-	-	-
Sarc_001294-T1	-	-	-	-	-	-
Sarc_001295-T1	locus=LA2157_chr01:29816289:29825163:+ Probable galactinol--sucrose galactosyltransferase 6 OS=Arabidopsis thaliana GN=RFS6 PE=2 SV=2	PF05691.7 Raffinose synthase or seed imbibition protein Sip1 #	-	-	-	-
Sarc_001296-T1	-	-	-	-	-	-
Sarc_001297-T1	-	-	-	-	-	-
Sarc_001298-T1	locus=LA2157_chr01:30006188:30006635:+ Putative disease resistance protein At4g10780 OS=Arabidopsis thaliana GN=At4g10780 PE=2 SV=1	PF00931.17 NB-ARC domain #	-	-	-	-
Sarc_001299-T1	locus=LA2157_chr01:30042990:30044618:- Transmembrane protein 45B OS=Bos taurus GN=TMEM45B PE=2 SV=1	PF04819.7 Family of unknown function (DUF716) #	-	-	TWOG0183 Uncharacterized conserved protein S Function unknown	-
Sarc_001300-T1	locus=LA2157_chr01:30187761:30188671:+ L-tryptophan--pyruvate aminotransferase 1 OS=Arabidopsis thaliana GN=TAA1 PE=1 SV=1	PF04864.8 Allinase #	-	-	-	-
Sarc_001301-T1	-	-	-	-	-	-
Sarc_001302-T1	-	-	-	-	-	-
Sarc_001303-T1	locus=LA2157_chr01:30739614:30740647:+ Putative disease resistance protein At1g50180 OS=Arabidopsis thaliana GN=At1g50180 PE=3 SV=2	PF00931.17 NB-ARC domain #	-	-	-	-
Sarc_001304-T1	-	-	-	-	-	-
Sarc_001305-T1	-	-	-	-	-	-
Sarc_001306-T1	-	-	-	-	-	-
Sarc_001307-T1	-	-	-	-	-	-
Sarc_001308-T1	locus=LA2157_chr01:31365943:31366412:- AT-rich interactive domain-containing protein 3 OS=Arabidopsis thaliana GN=ARID3 PE=2 SV=1	-	-	-	-	-
Sarc_001309-T1	locus=LA2157_chr01:31378443:31380186:- AT-rich interactive domain-containing protein 5 OS=Arabidopsis thaliana GN=ARID5 PE=2 SV=1	PF00011.16 Hsp20/alpha crystallin family #	-	-	KOG2744 DNA-binding proteins Bright/BRCAA1/RBP1 and related proteins containing BRIGHT domain K Transcription	-
Sarc_001310-T1	locus=LA2157_chr01:31386840:31387424:- AT-rich interactive domain-containing protein 3 OS=Arabidopsis thaliana GN=ARID3 PE=2 SV=1	-	-	-	-	-
Sarc_001311-T1	-	-	-	-	-	-
Sarc_001312-T1	-	-	-	-	-	-
Sarc_001313-T1	-	-	-	-	-	-
Sarc_001314-T1	-	-	-	-	-	-
Sarc_001315-T1	-	-	-	-	-	-
Sarc_001316-T1	locus=LA2157_chr01:32074524:32076517:- ABC transporter G family member 11 OS=Arabidopsis thaliana GN=ABCG11 PE=1 SV=1	-	-	-	-	-
Sarc_001317-T1	locus=LA2157_chr01:32109025:32112645:- Replication protein A 70 kDa DNA-binding subunit D OS=Arabidopsis thaliana GN=RPA1D PE=2 SV=1	PF08646.5 Replication factor-A C terminal domain #	-	-	-	-
Sarc_001318-T1	-	-	-	-	-	-
Sarc_001319-T1	-	-	-	-	-	-
Sarc_001320-T1	-	-	-	-	-	-
Sarc_001321-T1	-	-	-	-	-	-
Sarc_001322-T1	-	-	-	-	-	-
Sarc_001323-T1	-	-	-	-	-	-
Sarc_001324-T1	-	-	-	-	-	-
Sarc_001325-T1	-	-	-	-	-	-
Sarc_001326-T1	locus=LA2157_chr01:32996400:33002335:+ Transketolase, chloroplastic OS=Solanum tuberosum PE=2 SV=1	PF02779.19 Transketolase, pyrimidine binding domain #PF00456.16 Transketolase, thiamine diphosphate binding domain #	-	-	KOG0523 Transketolase G Carbohydrate transport and metabolism	-
Sarc_001327-T1	locus=LA2157_chr01:33005641:33005925:- Cytochrome P450 716B1 OS=Picea sitchensis GN=CYP716B1 PE=2 SV=1	-	-	-	-	-
Sarc_001328-T1	-	-	-	-	-	-
Sarc_001329-T1	-	-	-	-	-	-
Sarc_001330-T1	locus=LA2157_chr01:33249231:33249770:- AT-rich interactive domain-containing protein 6 OS=Arabidopsis thaliana GN=ARID6 PE=2 SV=1	-	-	-	-	-
Sarc_001331-T1	locus=LA2157_chr01:33252931:33254146:- AT-rich interactive domain-containing protein 5 OS=Arabidopsis thaliana GN=ARID5 PE=2 SV=1	-	-	-	KOG2744 DNA-binding proteins Bright/BRCAA1/RBP1 and related proteins containing BRIGHT domain K Transcription	-
Sarc_001332-T1	-	-	-	-	-	-
Sarc_001333-T1	-	-	-	-	-	-
Sarc_001334-T1	-	-	-	-	-	-
Sarc_001335-T1	-	-	-	-	-	-
Sarc_001336-T1	-	-	-	-	-	-
Sarc_001337-T1	-	-	-	-	-	-
Sarc_001338-T1	-	-	-	-	-	-
Sarc_001339-T1	locus=LA2157_chr01:33712700:33715051:- E3 ubiquitin protein ligase DRIP2 OS=Arabidopsis thaliana GN=DRIP2 PE=1 SV=1	-	-	-	-	-
Sarc_001340-T1	locus=LA2157_chr01:33782400:33783023:+ Probable beta-1,4-xylosyltransferase IRX14H OS=Arabidopsis thaliana GN=IRX14H PE=2 SV=1	-	-	-	KOG1476 Beta-1,3-glucuronyltransferase B3GAT1/SQV-8 O Posttranslational modification, protein turnover, chaperones	CAI93191.1|GT43 96.10 205 8 0 1 205 1 205 2e-103 308
Sarc_001341-T1	locus=LA2157_chr01:33783113:33783718:+ Probable glucuronosyltransferase Os06g0687900 OS=Oryza sativa subsp. japonica GN=Os06g0687900 PE=2 SV=1	PF03360.11 Glycosyltransferase family 43 #	-	-	KOG1476 Beta-1,3-glucuronyltransferase B3GAT1/SQV-8 O Posttranslational modification, protein turnover, chaperones	CAI93191.1|GT43 78.08 146 3 1 1 117 239 384 6e-72 224
Sarc_001342-T1	locus=LA2157_chr01:33783750:33787360:+ Transcription factor bHLH95 OS=Arabidopsis thaliana GN=BHLH95 PE=2 SV=2	-	-	-	-	-
Sarc_001343-T1	locus=LA2157_chr01:33812599:33813711:+ Transcription factor bHLH95 OS=Arabidopsis thaliana GN=BHLH95 PE=2 SV=2	-	-	-	-	-
Sarc_001344-T1	locus=LA2157_chr01:33821070:33823012:+ Transcription factor bHLH95 OS=Arabidopsis thaliana GN=BHLH95 PE=2 SV=2	-	-	-	-	-
Sarc_001345-T1	-	-	-	-	-	-
Sarc_001346-T1	-	-	-	-	-	-
Sarc_001347-T1	locus=LA2157_chr01:34001304:34014148:+ Replication factor C subunit 3 OS=Arabidopsis thaliana GN=RFC3 PE=2 SV=1	PF00004.24 ATPase family associated with various cellular activities (AAA) #PF13191.1 AAA ATPase domain #PF13177.1 DNA polymerase III, delta subunit #PF08542.6 Replication factor C C-terminal domain #PF06144.8 DNA polymerase III, delta subunit #	-	-	KOG0990 Replication factor C, subunit RFC5 L Replication, recombination and repair	-
Sarc_001348-T1	-	PF02926.12 THUMP domain #	-	-	-	-
Sarc_001349-T1	-	-	-	-	-	-
Sarc_001350-T1	locus=LA2157_chr01:34616128:34616609:- 60S ribosomal protein L12 OS=Prunus armeniaca GN=RPL12 PE=2 SV=1	PF00298.14 Ribosomal protein L11, RNA binding domain #	-	-	-	-
Sarc_001351-T1	locus=LA2157_chr01:34663032:34671633:- 60S ribosomal protein L12-3 OS=Arabidopsis thaliana GN=RPL12C PE=2 SV=1	PF00298.14 Ribosomal protein L11, RNA binding domain #	-	-	KOG0886 40S ribosomal protein S2 J Translation, ribosomal structure and biogenesis	-
Sarc_001352-T1	-	-	-	-	-	-
Sarc_001353-T1	locus=LA2157_chr01:34731499:34732101:- 60S ribosomal protein L12 OS=Prunus armeniaca GN=RPL12 PE=2 SV=1	PF00298.14 Ribosomal protein L11, RNA binding domain #	-	-	KOG0886 40S ribosomal protein S2 J Translation, ribosomal structure and biogenesis	-
Sarc_001354-T1	locus=LA2157_chr01:34739648:34740233:- 60S ribosomal protein L12-1 OS=Arabidopsis thaliana GN=RPL12A PE=2 SV=2	PF00298.14 Ribosomal protein L11, RNA binding domain #	-	-	KOG0886 40S ribosomal protein S2 J Translation, ribosomal structure and biogenesis	-
Sarc_001355-T1	-	-	-	-	-	-
Sarc_001356-T1	locus=LA2157_chr01:34787483:34788014:- 60S ribosomal protein L12-3 OS=Arabidopsis thaliana GN=RPL12C PE=2 SV=1	PF00298.14 Ribosomal protein L11, RNA binding domain #	-	-	KOG0886 40S ribosomal protein S2 J Translation, ribosomal structure and biogenesis	-
Sarc_001357-T1	locus=LA2157_chr01:34816978:34818389:- Villin-3 OS=Arabidopsis thaliana GN=VLN3 PE=1 SV=2	PF00626.17 Gelsolin repeat #	-	-	KOG0443 Actin regulatory proteins (gelsolin/villin family) Z Cytoskeleton	-
Sarc_001358-T1	locus=LA2157_chr01:34839457:34839938:- 60S ribosomal protein L12-3 OS=Arabidopsis thaliana GN=RPL12C PE=2 SV=1	PF00298.14 Ribosomal protein L11, RNA binding domain #	-	-	KOG0886 40S ribosomal protein S2 J Translation, ribosomal structure and biogenesis	-
Sarc_001359-T1	-	-	-	-	-	-
Sarc_001360-T1	-	-	-	-	-	-
Sarc_001361-T1	-	-	-	-	-	-
Sarc_001362-T1	-	-	-	-	-	-
Sarc_001363-T1	-	-	-	-	-	-
Sarc_001364-T1	-	-	-	-	-	-
Sarc_001365-T1	-	-	-	-	-	-
Sarc_001366-T1	-	-	-	-	-	-
Sarc_001367-T1	-	-	-	-	-	-
Sarc_001368-T1	-	-	-	-	-	-
Sarc_001369-T1	-	-	-	-	-	-
Sarc_001370-T1	-	-	-	-	-	-
Sarc_001371-T1	-	-	-	-	-	-
Sarc_001372-T1	locus=LA2157_chr01:35856113:35868648:- Collagen alpha-2(I) chain OS=Homo sapiens GN=COL1A2 PE=1 SV=7	PF07202.8 T-complex protein 10 C-terminus #	-	-	-	-
Sarc_001373-T1	-	-	-	-	-	-
Sarc_001374-T1	-	-	-	-	-	-
Sarc_001375-T1	locus=LA2157_chr01:35979640:35997606:- Protein app1 OS=Schizosaccharomyces pombe (strain 972 / ATCC 24843) GN=app1 PE=2 SV=1	-	-	-	-	-
Sarc_001376-T1	locus=LA2157_chr01:36009998:36013760:+ Pentatricopeptide repeat-containing protein At4g21065 OS=Arabidopsis thaliana GN=PCMP-H28 PE=2 SV=2	PF13812.1 Pentatricopeptide repeat domain #PF12854.2 PPR repeat #PF01535.15 PPR repeat #PF13041.1 PPR repeat family #	-	-	KOG4197 FOG: PPR repeat R General function prediction only	-
Sarc_001377-T1	-	-	-	-	-	-
Sarc_001378-T1	-	PF03004.9 Plant transposase (Ptta/En/Spm family) #	-	-	-	-
Sarc_001379-T1	-	-	-	-	-	-
Sarc_001380-T1	-	-	-	-	-	-
Sarc_001381-T1	-	-	-	-	-	-
Sarc_001382-T1	-	-	-	-	-	-
Sarc_001383-T1	locus=LA2157_chr01:37173295:37175534:+ Cullin-associated NEDD8-dissociated protein 1 OS=Arabidopsis thaliana GN=CAND1 PE=1 SV=1	-	-	-	-	-
Sarc_001384-T1	locus=LA2157_chr01:37247928:37257149:- Calcium-binding allergen Ole e 8 OS=Olea europaea PE=1 SV=1	PF13405.1 EF-hand domain #PF13833.1 EF-hand domain pair #PF00036.27 EF hand #PF13202.1 EF hand #PF13499.1 EF-hand domain pair #	-	-	-	-
Sarc_001385-T1	-	-	-	-	-	-
Sarc_001386-T1	locus=LA2157_chr01:37483030:37483482:- SKP1-like protein 4 OS=Arabidopsis thaliana GN=ASK4 PE=1 SV=1	PF03931.10 Skp1 family, tetramerisation domain #	-	-	-	-
Sarc_001387-T1	locus=LA2157_chr01:37552386:37555049:+ Thiosulfate/3-mercaptopyruvate sulfurtransferase 1, mitochondrial OS=Arabidopsis thaliana GN=STR1 PE=1 SV=1	-	-	-	-	-
Sarc_001388-T1	-	-	-	-	-	-
Sarc_001389-T1	locus=LA2157_chr01:37646683:37650467:- Two-component response regulator ARR2 OS=Arabidopsis thaliana GN=ARR2 PE=1 SV=1	-	-	-	-	-
Sarc_001390-T1	-	PF02902.14 Ulp1 protease family, C-terminal catalytic domain #	-	-	-	-
Sarc_001391-T1	locus=LA2157_chr01:37714583:37728076:+ Replication factor C subunit 3 OS=Arabidopsis thaliana GN=RFC3 PE=2 SV=1	PF13177.1 DNA polymerase III, delta subunit #PF13191.1 AAA ATPase domain #PF00004.24 ATPase family associated with various cellular activities (AAA) #PF14532.1 Sigma-54 interaction domain #PF08542.6 Replication factor C C-terminal domain #	-	-	KOG0990 Replication factor C, subunit RFC5 L Replication, recombination and repair	-
Sarc_001392-T1	locus=LA2157_chr01:38016398:38016841:- Transcription elongation factor spt5 OS=Schizosaccharomyces pombe (strain 972 / ATCC 24843) GN=spt5 PE=1 SV=1	-	-	-	-	-
Sarc_001393-T1	-	PF02902.14 Ulp1 protease family, C-terminal catalytic domain #	-	-	-	-
Sarc_001394-T1	-	-	-	-	-	-
Sarc_001395-T1	-	-	-	-	-	-
Sarc_001396-T1	-	-	-	-	-	-
Sarc_001397-T1	locus=LA2157_chr01:38409075:38411990:- Putative cytochrome c biogenesis ccmB-like mitochondrial protein OS=Arabidopsis thaliana GN=CCMB PE=2 SV=2	PF03379.8 CcmB protein #	-	-	-	-
Sarc_001399-T1	locus=LA2157_chr01:38412863:38415883:- Apocytochrome f OS=Nicotiana tabacum GN=petA PE=3 SV=1	-	-	-	-	-
Sarc_001400-T1	-	-	-	-	-	-
Sarc_001401-T1	-	-	-	-	-	-
Sarc_001403-T1	-	-	-	-	-	-
Sarc_001406-T1	-	-	-	-	-	-
Sarc_001407-T1	locus=LA2157_chr01:38699099:38713041:+ Membrane-bound transcription factor site-2 protease OS=Bos taurus GN=MBTPS2 PE=2 SV=1	-	-	-	-	-
Sarc_001408-T1	locus=LA2157_chr01:38714556:38721468:+ Membrane-bound transcription factor site-2 protease OS=Bos taurus GN=MBTPS2 PE=2 SV=1	PF02163.17 Peptidase family M50 #	-	-	KOG2921 Intramembrane metalloprotease (sterol-regulatory element-binding protein (SREBP) protease) O Posttranslational modification, protein turnover, chaperones	-
Sarc_001409-T1	-	-	-	-	-	-
Sarc_001410-T1	-	-	-	-	-	-
Sarc_001411-T1	-	-	-	-	-	-
Sarc_001412-T1	-	-	-	-	-	-
Sarc_001413-T1	-	-	-	-	-	-
Sarc_001414-T1	locus=LA2157_chr01:39061061:39062277:+ Collagen alpha-2(I) chain OS=Rattus norvegicus GN=Col1a2 PE=1 SV=3	-	-	-	-	-
Sarc_001415-T1	-	-	-	-	-	-
Sarc_001416-T1	-	-	-	-	-	-
Sarc_001417-T1	-	-	-	-	-	-
Sarc_001418-T1	locus=LA2157_chr01:39313523:39318520:+ Dirigent protein 19 OS=Arabidopsis thaliana GN=DIR19 PE=2 SV=1	PF03018.9 Dirigent-like protein #	-	-	LSE0373 A Uncharacterized protein S Function unknown	-
Sarc_001419-T1	-	-	-	-	-	-
Sarc_001420-T1	-	-	-	-	-	-
Sarc_001421-T1	-	-	-	-	-	-
Sarc_001422-T1	locus=LA2157_chr01:39381529:39382117:+ Pentatricopeptide repeat-containing protein At4g04370 OS=Arabidopsis thaliana GN=PCMP-E99 PE=3 SV=1	-	-	-	-	-
Sarc_001423-T1	-	-	-	-	-	-
Sarc_001424-T1	-	-	-	-	-	-
Sarc_001425-T1	locus=LA2157_chr01:39735612:39763235:+ DDB1- and CUL4-associated factor 4 OS=Bos taurus GN=DCAF4 PE=2 SV=1	PF00400.27 WD domain, G-beta repeat #	-	-	KOG2695 WD40 repeat protein R General function prediction only	-
Sarc_001426-T1	locus=LA2157_chr01:39781398:39793933:+ Uncharacterized protein At5g01610 OS=Arabidopsis thaliana GN=At5g01610 PE=1 SV=1	PF04398.7 Protein of unknown function, DUF538 #	-	-	LSE0025 A Male reproductive organ-specific protein S Function unknown	-
Sarc_001427-T1	-	-	-	-	-	-
Sarc_001428-T1	-	-	-	-	-	-
Sarc_001430-T1	locus=LA2157_chr01:40098829:40098996:- 60S ribosomal protein L27 OS=Solanum tuberosum GN=RPL27 PE=2 SV=1	-	-	-	-	-
Sarc_001431-T1	-	-	-	-	-	-
Sarc_001432-T1	-	-	-	-	-	-
Sarc_001433-T1	locus=LA2157_chr01:40175344:40182167:- NAC domain-containing protein 78 OS=Arabidopsis thaliana GN=NAC078 PE=2 SV=2	PF02365.10 No apical meristem (NAM) protein #	-	-	-	-
Sarc_001434-T1	-	-	-	-	-	-
Sarc_001435-T1	locus=LA2157_chr01:40215310:40215663:+ Mitochondrial dicarboxylate/tricarboxylate transporter DTC OS=Arabidopsis thaliana GN=DTC PE=1 SV=1	PF00153.22 Mitochondrial carrier protein #	-	-	KOG0759 Mitochondrial oxoglutarate/malate carrier proteins C Energy production and conversion	-
Sarc_001436-T1	-	-	-	-	-	-
Sarc_001437-T1	locus=LA2157_chr01:40270888:40275118:- F-box/kelch-repeat protein At1g55270 OS=Arabidopsis thaliana GN=At1g55270 PE=2 SV=1	PF13418.1 Galactose oxidase, central domain #PF00646.28 F-box domain #PF01344.20 Kelch motif #PF13415.1 Galactose oxidase, central domain #PF13964.1 Kelch motif #	-	-	KOG1072 FOG: Kelch repeat R General function prediction only	-
Sarc_001438-T1	locus=LA2157_chr01:40344304:40351352:- NADH dehydrogenase [ubiquinone] 1 alpha subcomplex subunit 6 OS=Arabidopsis thaliana GN=At3g12260 PE=2 SV=1	-	-	-	KOG3426 NADH:ubiquinone oxidoreductase, NDUFA6/B14 subunit C Energy production and conversion	-
Sarc_001439-T1	-	-	-	-	-	-
Sarc_001440-T1	-	-	-	-	-	-
Sarc_001441-T1	locus=LA2157_chr01:40422766:40435237:- Mucin-2 OS=Homo sapiens GN=MUC2 PE=1 SV=2	-	-	-	-	-
Sarc_001442-T1	-	-	-	-	-	-
Sarc_001443-T1	locus=LA2157_chr01:40440775:40445775:- Flocculation protein FLO11 OS=Saccharomyces cerevisiae (strain ATCC 204508 / S288c) GN=MUC1 PE=1 SV=2	-	-	-	-	-
Sarc_001444-T1	-	-	-	-	-	-
Sarc_001445-T1	-	-	-	-	-	-
Sarc_001446-T1	-	-	-	-	-	-
Sarc_001447-T1	-	-	-	-	-	-
Sarc_001448-T1	-	-	-	-	-	-
Sarc_001449-T1	-	-	-	-	LSE1613 A Unnamed protein X --	-
Sarc_001450-T1	locus=LA2157_chr01:40626815:40638941:- Serine/threonine-protein phosphatase PP2A catalytic subunit OS=Nicotiana tabacum PE=2 SV=1	PF00149.23 Calcineurin-like phosphoesterase #	-	-	KOG0377 Protein serine/threonine phosphatase RDGC/PPEF, contains STphosphatase and EF-hand domains T Signal transduction mechanisms	-
Sarc_001451-T1	-	-	-	-	-	-
Sarc_001452-T1	-	PF08646.5 Replication factor-A C terminal domain #	-	-	-	-
Sarc_001453-T1	locus=LA2157_chr01:41082414:41083826:+ Probable polyamine transporter At3g13620 OS=Arabidopsis thaliana GN=At3g13620 PE=2 SV=1	PF13520.1 Amino acid permease #PF00324.16 Amino acid permease #	-	-	KOG1287 Amino acid transporters E Amino acid transport and metabolism	-
Sarc_001454-T1	-	-	-	-	-	-
Sarc_001455-T1	-	-	-	-	-	-
Sarc_001456-T1	-	-	-	-	-	-
Sarc_001457-T1	-	-	-	-	-	-
Sarc_001458-T1	-	-	-	-	-	-
Sarc_001459-T1	locus=LA2157_chr01:41429267:41446738:- DNA polymerase eta OS=Arabidopsis thaliana GN=POLH PE=1 SV=1	PF11799.3 impB/mucB/samB family C-terminal domain #PF00817.15 impB/mucB/samB family #	-	-	KOG2094 Predicted DNA damage inducible protein L Replication, recombination and repair	-
Sarc_001460-T1	locus=LA2157_chr01:41473832:41478269:+ Collagen alpha-2(I) chain OS=Oncorhynchus mykiss GN=col1a2 PE=2 SV=2	-	-	-	-	-
Sarc_001461-T1	locus=LA2157_chr01:41550798:41552641:- Collagen alpha-2(I) chain OS=Oncorhynchus mykiss GN=col1a2 PE=2 SV=2	-	-	-	-	-
Sarc_001462-T1	-	-	-	-	-	-
Sarc_001463-T1	-	-	-	-	-	-
Sarc_001464-T1	-	-	-	-	-	-
Sarc_001465-T1	-	-	-	-	-	-
Sarc_001466-T1	-	-	-	-	-	-
Sarc_001467-T1	locus=LA2157_chr01:42814954:42815268:- E3 ubiquitin-protein ligase HERC2 OS=Homo sapiens GN=HERC2 PE=1 SV=2	PF00415.13 Regulator of chromosome condensation (RCC1) repeat #	-	-	-	-
Sarc_001468-T1	-	-	-	-	-	-
Sarc_001469-T1	-	-	-	-	-	-
Sarc_001470-T1	-	PF03004.9 Plant transposase (Ptta/En/Spm family) #	-	-	-	-
Sarc_001471-T1	locus=LA2157_chr01:44400560:44411265:- TATA-box-binding protein OS=Solanum tuberosum GN=TBP PE=2 SV=1	PF00352.16 Transcription factor TFIID (or TATA-binding protein, TBP) #	-	-	KOG3302 TATA-box binding protein (TBP), component of TFIID and TFIIIB K Transcription	-
Sarc_001472-T1	locus=LA2157_chr01:44550383:44551478:- 60S acidic ribosomal protein P1 OS=Zea mays GN=RPP1A PE=1 SV=1	-	-	-	-	-
Sarc_001473-T1	locus=LA2157_chr01:45240369:45249708:+ 2-oxoisovalerate dehydrogenase subunit beta 2, mitochondrial OS=Arabidopsis thaliana GN=DIN4 PE=1 SV=1	PF02779.19 Transketolase, pyrimidine binding domain #PF02780.15 Transketolase, C-terminal domain #	-	-	KOG0524 Pyruvate dehydrogenase E1, beta subunit C Energy production and conversion	-
Sarc_001474-T1	-	-	-	-	-	-
Sarc_001475-T1	-	-	-	-	-	-
Sarc_001476-T1	locus=LA2157_chr01:45363058:45371114:- N utilization substance protein B homolog OS=Clostridium difficile (strain 630) GN=nusB PE=3 SV=1	PF01029.13 NusB family #	-	-	-	-
Sarc_001477-T1	locus=LA2157_chr01:45413348:45416944:+ YTH domain family protein 2 OS=Macaca fascicularis GN=YTHDF2 PE=2 SV=1	PF04146.10 YT521-B-like domain #	-	-	KOG1901 Uncharacterized high-glucose-regulated protein R General function prediction only	-
Sarc_001478-T1	-	-	-	-	-	-
Sarc_001479-T1	locus=LA2157_chr01:45538123:45541407:+ Probable receptor-like protein kinase At5g56460 OS=Arabidopsis thaliana GN=At5g56460 PE=1 SV=1	PF00069.20 Protein kinase domain #PF07714.12 Protein tyrosine kinase #	-	-	LSE0057 A Protein kinase, contains LysM domains T Signal transduction mechanisms	CAN76207.1|GT31 31.72 268 131 7 126 370 1317 1555 3e-27 116
Sarc_001480-T1	-	-	-	-	-	-
Sarc_001481-T1	-	-	-	-	-	-
Sarc_001482-T1	locus=LA2157_chr01:45780849:45784873:+ Chaperonin 60 subunit beta 2, chloroplastic OS=Arabidopsis thaliana GN=CPN60B2 PE=1 SV=1	PF00118.19 TCP-1/cpn60 chaperonin family #	-	-	KOG0356 Mitochondrial chaperonin, Cpn60/Hsp60p O Posttranslational modification, protein turnover, chaperones	-
Sarc_001483-T1	-	-	-	-	-	-
Sarc_001484-T1	locus=LA2157_chr01:46109162:46112860:+ Pumilio homolog 12 OS=Arabidopsis thaliana GN=APUM12 PE=2 SV=2	PF00806.14 Pumilio-family RNA binding repeat #	-	-	KOG1488 Translational repressor Pumilio/PUF3 and related RNA-binding proteins (Puf superfamily) J Translation, ribosomal structure and biogenesis	-
Sarc_001485-T1	-	PF03004.9 Plant transposase (Ptta/En/Spm family) #	-	-	-	-
Sarc_001486-T1	-	-	-	-	-	-
Sarc_001487-T1	locus=LA2157_chr01:46930315:46933101:+ Cytochrome P450 716B1 OS=Picea sitchensis GN=CYP716B1 PE=2 SV=1	PF00067.17 Cytochrome P450 #	-	-	KOG0158 Cytochrome P450 CYP3/CYP5/CYP6/CYP9 subfamilies Q Secondary metabolites biosynthesis, transport and catabolism	-
Sarc_001488-T1	-	-	-	-	-	-
Sarc_001489-T1	-	-	-	-	-	-
Sarc_001490-T1	locus=LA2157_chr01:47585478:47587814:+ DnaJ protein homolog 1 OS=Drosophila melanogaster GN=DnaJ-1 PE=1 SV=3	PF00226.26 DnaJ domain #PF11926.3 Domain of unknown function (DUF3444) #	-	-	LSE0369 A Predicted chaperone related to DnaJ O Posttranslational modification, protein turnover, chaperones	-
Sarc_001491-T1	-	-	-	-	-	-
Sarc_001492-T1	locus=LA2157_chr01:47671545:47674118:+ Probable E3 ubiquitin-protein ligase ARI7 OS=Arabidopsis thaliana GN=ARI7 PE=2 SV=1	PF01485.16 IBR domain #	-	-	KOG1812 Predicted E3 ubiquitin ligase O Posttranslational modification, protein turnover, chaperones	-
Sarc_001493-T1	locus=LA2157_chr01:47818709:47837855:+ Importin-5 OS=Mus musculus GN=Ipo5 PE=1 SV=3	PF12717.2 non-SMC mitotic condensation complex subunit 1 #PF00514.18 Armadillo/beta-catenin-like repeat #PF02985.17 HEAT repeat #PF13513.1 HEAT-like repeat #PF01602.15 Adaptin N terminal region #PF12348.3 CLASP N terminal #PF03901.12 Alg9-like mannosyltransferase family #PF12755.2 Vacuolar 14 Fab1-binding region #PF13646.1 HEAT repeats #PF04510.7 Family of unknown function (DUF577) #	-	-	KOG1771 GPI-alpha-mannosyltransferase III (GPI10/PIG-B) involved in glycosylphosphatidylinositol anchor biosynthesis MO Cell wall/membrane/envelope biogenesis;Posttranslational modification, protein turnover, chaperones	CAN70801.1|GT22 76.47 68 16 0 1114 1181 10 77 4e-28 122
Sarc_001494-T1	locus=LA2157_chr01:47846256:47850928:- MOSC domain-containing protein 2, mitochondrial OS=Mus musculus GN=Marc2 PE=1 SV=1	PF03476.11 MOSC N-terminal beta barrel domain #	-	-	KOG2362 Uncharacterized Fe-S protein R General function prediction only	-
Sarc_001495-T1	-	-	-	-	-	-
Sarc_001496-T1	-	-	-	-	-	-
Sarc_001497-T1	-	-	-	-	-	-
Sarc_001498-T1	-	-	-	-	-	-
Sarc_001499-T1	-	-	-	-	LSE1267 A Unnamed protein X --	-
Sarc_001500-T1	-	-	-	-	-	-
Sarc_001501-T1	-	-	-	-	-	-
Sarc_001502-T1	-	-	-	-	-	-
Sarc_001503-T1	-	-	-	-	-	-
Sarc_001504-T1	-	-	-	-	-	-
Sarc_001505-T1	locus=LA2157_chr01:48590042:48613850:+ Elongation factor P OS=Sphingomonas wittichii (strain RW1 / DSM 6014 / JCM 10273) GN=efp PE=3 SV=1	PF08207.7 Elongation factor P (EF-P) KOW-like domain #PF01132.15 Elongation factor P (EF-P) OB domain #PF09285.6 Elongation factor P, C-terminal #	-	-	-	-
Sarc_001506-T1	-	-	-	-	-	-
Sarc_001507-T1	locus=LA2157_chr01:48698782:48700796:+ LOB domain-containing protein 1 OS=Arabidopsis thaliana GN=LBD1 PE=2 SV=1	PF03195.9 Protein of unknown function DUF260 #	-	-	LSE0040 A Lateral organ boundaries domain (LOB) R General function prediction only	-
Sarc_001508-T1	-	-	-	-	-	-
Sarc_001509-T1	-	-	-	-	-	-
Sarc_001510-T1	-	-	-	-	-	-
Sarc_001511-T1	locus=LA2157_chr01:49512379:49513693:+ Feruloyl CoA ortho-hydroxylase 1 OS=Arabidopsis thaliana GN=F6'H1 PE=1 SV=1	PF03171.15 2OG-Fe(II) oxygenase superfamily #PF14226.1 non-haem dioxygenase in morphine synthesis N-terminal #	-	-	KOG0143 Iron/ascorbate family oxidoreductases QR Secondary metabolites biosynthesis, transport and catabolism;General function prediction only	-
Sarc_001512-T1	-	-	-	-	-	-
Sarc_001513-T1	-	-	-	-	-	-
Sarc_001514-T1	-	-	-	-	-	-
Sarc_001515-T1	-	-	-	-	-	-
Sarc_001516-T1	locus=LA2157_chr01:49747820:49748698:- Signal recognition particle subunit SRP72 OS=Schistosoma mansoni GN=SRP72 PE=3 SV=1	PF08492.7 SRP72 RNA-binding domain #	-	-	KOG2376 Signal recognition particle, subunit Srp72 U Intracellular trafficking, secretion, and vesicular transport	-
Sarc_001517-T1	-	-	-	-	-	-
Sarc_001518-T1	-	-	-	-	-	-
Sarc_001519-T1	-	-	-	-	-	-
Sarc_001520-T1	locus=LA2157_chr01:49882523:49886641:- Signal recognition particle subunit SRP72 OS=Canis familiaris GN=SRP72 PE=1 SV=3	PF08492.7 SRP72 RNA-binding domain #	-	-	KOG2376 Signal recognition particle, subunit Srp72 U Intracellular trafficking, secretion, and vesicular transport	-
Sarc_001521-T1	-	-	-	-	-	-
Sarc_001522-T1	locus=LA2157_chr01:49907703:49909270:+ Feruloyl CoA ortho-hydroxylase 2 OS=Arabidopsis thaliana GN=F6'H2 PE=1 SV=1	PF14226.1 non-haem dioxygenase in morphine synthesis N-terminal #PF03171.15 2OG-Fe(II) oxygenase superfamily #	-	-	KOG0143 Iron/ascorbate family oxidoreductases QR Secondary metabolites biosynthesis, transport and catabolism;General function prediction only	-
Sarc_001523-T1	-	-	-	-	-	-
Sarc_001524-T1	-	-	-	-	-	-
Sarc_001525-T1	-	-	-	-	-	-
Sarc_001526-T1	locus=LA2157_chr01:50552348:50554262:+ Pyruvate kinase, cytosolic isozyme OS=Nicotiana tabacum PE=2 SV=1	PF02887.11 Pyruvate kinase, alpha/beta domain #PF00224.16 Pyruvate kinase, barrel domain #	-	-	KOG2323 Pyruvate kinase G Carbohydrate transport and metabolism	-
Sarc_001527-T1	locus=LA2157_chr01:50593949:50595949:- Mitochondrial import inner membrane translocase subunit TIM14-1 OS=Arabidopsis thaliana GN=TIM14-1 PE=3 SV=1	-	-	-	-	-
Sarc_001528-T1	-	-	-	-	-	-
Sarc_001529-T1	-	-	-	-	-	-
Sarc_001530-T1	-	-	-	-	-	-
Sarc_001531-T1	-	-	-	-	-	-
Sarc_001532-T1	-	-	-	-	-	-
Sarc_001533-T1	locus=LA2157_chr01:51177781:51178848:+ E3 ubiquitin-protein ligase RING1 OS=Gossypium hirsutum GN=RING1 PE=2 SV=1	PF13639.1 Ring finger domain #PF12678.2 RING-H2 zinc finger #PF00097.20 Zinc finger, C3HC4 type (RING finger) #PF14369.1 zinc-finger #	-	-	KOG0800 FOG: Predicted E3 ubiquitin ligase O Posttranslational modification, protein turnover, chaperones	-
Sarc_001534-T1	locus=LA2157_chr01:51188639:51188986:- Retrovirus-related Pol polyprotein from transposon 17.6 OS=Drosophila melanogaster GN=pol PE=4 SV=1	-	-	-	-	-
Sarc_001535-T1	-	-	-	-	-	-
Sarc_001536-T1	-	-	-	-	LSE1804 A Unnamed protein X --	-
Sarc_001537-T1	-	-	-	-	-	-
Sarc_001538-T1	-	-	-	-	-	-
Sarc_001539-T1	-	-	-	-	-	-
Sarc_001540-T1	-	-	-	-	-	-
Sarc_001541-T1	locus=LA2157_chr01:52318534:52320433:- F-box/kelch-repeat protein At3g06240 OS=Arabidopsis thaliana GN=At3g06240 PE=2 SV=1	PF07734.8 F-box associated #	-	-	-	-
Sarc_001542-T1	locus=LA2157_chr01:52423480:52441195:+ Membrane-bound transcription factor site-2 protease OS=Bos taurus GN=MBTPS2 PE=2 SV=1	PF02163.17 Peptidase family M50 #	-	-	KOG2921 Intramembrane metalloprotease (sterol-regulatory element-binding protein (SREBP) protease) O Posttranslational modification, protein turnover, chaperones	-
Sarc_001543-T1	-	-	-	-	-	-
Sarc_001544-T1	-	-	-	-	-	-
Sarc_001545-T1	-	-	-	-	-	-
Sarc_001546-T1	-	-	-	-	-	-
Sarc_001547-T1	-	-	-	-	-	-
Sarc_001548-T1	-	PF09331.6 Domain of unknown function (DUF1985) #	-	-	-	-
Sarc_001549-T1	locus=LA2157_chr01:52962909:52971799:+ Kinesin-like protein KIFC3 OS=Mus musculus GN=Kifc3 PE=1 SV=4	PF00225.18 Kinesin motor domain #	-	-	KOG0244 Kinesin-like protein Z Cytoskeleton	-
Sarc_001550-T1	locus=LA2157_chr01:52975523:52977211:- Pentatricopeptide repeat-containing protein At5g56310 OS=Arabidopsis thaliana GN=PCMP-E13 PE=2 SV=1	PF13812.1 Pentatricopeptide repeat domain #PF12854.2 PPR repeat #PF01535.15 PPR repeat #PF13041.1 PPR repeat family #	-	-	KOG4197 FOG: PPR repeat R General function prediction only	-
Sarc_001551-T1	-	PF00168.25 C2 domain #	-	-	LSE0030 A Anthranilate phosphoribosyltransferase and related proteins E Amino acid transport and metabolism	-
Sarc_001552-T1	-	-	-	-	-	-
Sarc_001553-T1	-	-	-	-	-	-
Sarc_001554-T1	-	-	-	-	-	-
Sarc_001555-T1	locus=LA2157_chr01:53778880:53779852:- DNA-directed RNA polymerase subunit beta OS=Solanum tuberosum GN=rpoB PE=3 SV=1	-	-	-	-	-
Sarc_001556-T1	locus=LA2157_chr01:53853410:53853991:- Ethylene-responsive transcription factor CRF2 OS=Arabidopsis thaliana GN=CRF2 PE=1 SV=1	-	-	-	-	-
Sarc_001557-T1	-	-	-	-	-	-
Sarc_001558-T1	-	-	-	-	-	-
Sarc_001559-T1	locus=LA2157_chr01:54411842:54413017:- F-box/kelch-repeat protein At3g06240 OS=Arabidopsis thaliana GN=At3g06240 PE=2 SV=1	PF00646.28 F-box domain #PF07734.8 F-box associated #	-	-	-	-
Sarc_001560-T1	-	-	-	-	-	-
Sarc_001561-T1	-	-	-	-	-	-
Sarc_001562-T1	-	-	-	-	-	-
Sarc_001563-T1	-	-	-	-	-	-
Sarc_001564-T1	-	-	-	-	-	-
Sarc_001565-T1	locus=LA2157_chr01:54805852:54807033:- F-box/kelch-repeat protein At3g06240 OS=Arabidopsis thaliana GN=At3g06240 PE=2 SV=1	-	-	-	-	-
Sarc_001566-T1	locus=LA2157_chr01:55050421:55051684:- F-box/kelch-repeat protein At3g06240 OS=Arabidopsis thaliana GN=At3g06240 PE=2 SV=1	-	-	-	-	-
Sarc_001567-T1	locus=LA2157_chr01:55088811:55094252:+ Protein app1 OS=Schizosaccharomyces pombe (strain 972 / ATCC 24843) GN=app1 PE=2 SV=1	PF07202.8 T-complex protein 10 C-terminus #	-	-	-	-
Sarc_001568-T1	-	-	-	-	-	-
Sarc_001569-T1	-	-	-	-	-	-
Sarc_001570-T1	-	-	-	-	-	-
Sarc_001571-T1	-	-	-	-	-	-
Sarc_001572-T1	locus=LA2157_chr01:55443796:55444422:+ Protein app1 OS=Schizosaccharomyces pombe (strain 972 / ATCC 24843) GN=app1 PE=2 SV=1	-	-	-	-	-
Sarc_001573-T1	-	-	-	-	-	-
Sarc_001574-T1	-	-	-	-	-	-
Sarc_001575-T1	-	-	-	-	-	-
Sarc_001576-T1	-	-	-	-	-	-
Sarc_001577-T1	-	-	-	-	-	-
Sarc_001578-T1	-	-	-	-	-	-
Sarc_001579-T1	-	-	-	-	-	-
Sarc_001581-T1	-	-	-	-	-	-
Sarc_001582-T1	locus=LA2157_chr01:57185714:57186059:+ Ubiquitin-like domain-containing CTD phosphatase OS=Arabidopsis thaliana GN=At4g06599 PE=2 SV=1	-	-	-	-	-
Sarc_001583-T1	-	-	-	-	-	-
Sarc_001584-T1	-	-	-	-	-	-
Sarc_001585-T1	-	-	-	-	-	-
Sarc_001586-T1	-	-	-	-	-	-
Sarc_001587-T1	-	-	-	-	-	-
Sarc_001588-T1	-	-	-	-	-	-
Sarc_001589-T1	-	PF02892.10 BED zinc finger #	-	-	-	-
Sarc_001590-T1	-	PF02892.10 BED zinc finger #	-	-	-	-
Sarc_001591-T1	locus=LA2157_chr01:57659522:57660046:+ Pectinesterase inhibitor OS=Actinidia deliciosa GN=PMEI PE=1 SV=2	PF04043.10 Plant invertase/pectin methylesterase inhibitor #	-	-	-	-
Sarc_001592-T1	locus=LA2157_chr01:57686156:57689337:- Receptor-like serine/threonine-protein kinase ALE2 OS=Arabidopsis thaliana GN=ALE2 PE=1 SV=1	-	-	-	KOG1187 Serine/threonine protein kinase T Signal transduction mechanisms	-
Sarc_001593-T1	-	PF02902.14 Ulp1 protease family, C-terminal catalytic domain #	-	-	-	-
Sarc_001594-T1	locus=LA2157_chr01:57846412:57859813:+ Alpha-ketoglutarate-dependent dioxygenase alkB homolog 6 OS=Xenopus laevis GN=alkbh6 PE=2 SV=1	PF13532.1 2OG-Fe(II) oxygenase superfamily #	-	-	KOG3200 Uncharacterized conserved protein S Function unknown	-
Sarc_001595-T1	-	-	-	-	-	-
Sarc_001596-T1	locus=LA2157_chr01:58095507:58097180:+ Mediator of RNA polymerase II transcription subunit 15a OS=Arabidopsis thaliana GN=MED15A PE=1 SV=1	-	-	-	-	-
Sarc_001597-T1	-	-	-	-	-	-
Sarc_001598-T1	-	-	-	-	-	-
Sarc_001599-T1	-	-	-	-	-	-
Sarc_001600-T1	-	-	-	-	-	-
Sarc_001601-T1	-	-	-	-	-	-
Sarc_001602-T1	-	-	-	-	-	-
Sarc_001603-T1	locus=LA2157_chr01:58453416:58455614:- Bax inhibitor 1 OS=Arabidopsis thaliana GN=BI-1 PE=1 SV=1	-	-	-	-	-
Sarc_001604-T1	locus=LA2157_chr01:58512159:58513557:- Ribulose bisphosphate carboxylase large chain OS=Solanum lycopersicum GN=rbcL PE=1 SV=4	PF02788.11 Ribulose bisphosphate carboxylase large chain, N-terminal domain #PF00016.15 Ribulose bisphosphate carboxylase large chain, catalytic domain #	-	-	LSE2181 A Ribulose 1,5-bisphosphate carboxylase, large subunit C Energy production and conversion	-
Sarc_001605-T1	-	-	-	-	-	-
Sarc_001606-T1	locus=LA2157_chr01:58759951:58761831:- Mediator of RNA polymerase II transcription subunit 15a OS=Arabidopsis thaliana GN=MED15A PE=1 SV=1	-	-	-	LSE1648 A Unnamed protein X --	-
Sarc_001607-T1	-	-	-	-	-	-
Sarc_001608-T1	-	-	-	-	-	-
Sarc_001609-T1	-	-	-	-	-	-
Sarc_001610-T1	-	-	-	-	-	-
Sarc_001611-T1	locus=LA2157_chr01:59072698:59073087:- Homeobox-leucine zipper protein HDG11 OS=Arabidopsis thaliana GN=HDG11 PE=1 SV=1	-	-	-	-	-
Sarc_001612-T1	-	-	-	-	-	-
Sarc_001613-T1	locus=LA2157_chr01:59171525:59172091:- Homeobox-leucine zipper protein ANTHOCYANINLESS 2 OS=Arabidopsis thaliana GN=ANL2 PE=2 SV=1	-	-	-	-	-
Sarc_001614-T1	-	-	-	-	-	-
Sarc_001615-T1	locus=LA2157_chr01:59257218:59258330:- Homeobox-leucine zipper protein ROC5 OS=Oryza sativa subsp. japonica GN=ROC5 PE=2 SV=1	-	-	-	LSE0187 A Homeodomain protein, contains START domain K Transcription	-
Sarc_001616-T1	locus=LA2157_chr01:59324315:59325517:+ F-box protein CPR30 OS=Arabidopsis thaliana GN=CPR30 PE=1 SV=2	PF07734.8 F-box associated #	-	-	-	-
Sarc_001617-T1	locus=LA2157_chr01:59363426:59363812:- Metal-nicotianamine transporter YSL2 OS=Arabidopsis thaliana GN=YSL2 PE=2 SV=1	PF03169.10 OPT oligopeptide transporter protein #	-	-	TWOG0118 Predicted Fe(III)-siderophore transporter PR Inorganic ion transport and metabolism;General function prediction only	-
Sarc_001618-T1	locus=LA2157_chr01:59370891:59374282:+ Kinesin-like protein KIN12A OS=Arabidopsis thaliana GN=KIN12A PE=1 SV=1	PF00225.18 Kinesin motor domain #	-	-	KOG0246 Kinesin-like protein Z Cytoskeleton	-
Sarc_001619-T1	locus=LA2157_chr01:59374321:59388771:+ Kinesin-like protein KIF15-B OS=Xenopus laevis GN=kif15-b PE=1 SV=1	PF00225.18 Kinesin motor domain #PF12711.2 Kinesin motor #	-	-	KOG4280 Kinesin-like protein Z Cytoskeleton	-
Sarc_001620-T1	locus=LA2157_chr01:59422414:59425216:+ Transcription factor bHLH95 OS=Arabidopsis thaliana GN=BHLH95 PE=2 SV=2	PF00010.21 Helix-loop-helix DNA-binding domain #	-	-	-	-
Sarc_001621-T1	locus=LA2157_chr01:59554418:59555085:+ 26S proteasome non-ATPase regulatory subunit 9 OS=Rattus norvegicus GN=Psmd9 PE=1 SV=1	-	-	-	KOG3129 26S proteasome regulatory complex, subunit PSMD9 O Posttranslational modification, protein turnover, chaperones	-
Sarc_001622-T1	locus=LA2157_chr01:59590298:59600629:- Calmodulin-binding transcription activator 2 OS=Arabidopsis thaliana GN=CMTA2 PE=1 SV=1	PF00023.25 Ankyrin repeat #PF13637.1 Ankyrin repeats (many copies) #PF13857.1 Ankyrin repeats (many copies) #PF03859.11 CG-1 domain #PF12796.2 Ankyrin repeats (3 copies) #	-	-	KOG0520 Uncharacterized conserved protein, contains IPT/TIG domain S Function unknown	-
Sarc_001623-T1	locus=LA2157_chr01:59617541:59618412:+ Probable methyltransferase PMT2 OS=Arabidopsis thaliana GN=At1g26850 PE=1 SV=2	PF03141.11 Putative S-adenosyl-L-methionine-dependent methyltransferase #	-	-	LSE0424 A Predicted methyltransferase R General function prediction only	-
Sarc_001624-T1	-	-	-	-	-	-
Sarc_001625-T1	locus=LA2157_chr01:59673532:59674809:- UPF0481 protein At3g47200 OS=Arabidopsis thaliana GN=At3g47200 PE=1 SV=1	PF03140.10 Plant protein of unknown function #	-	-	LSE0031 A Uncharacterized protein S Function unknown	-
Sarc_001626-T1	-	-	-	-	-	-
Sarc_001627-T1	-	-	-	-	-	-
Sarc_001628-T1	locus=LA2157_chr01:59924895:59935085:+ 50S ribosomal protein L3-2, chloroplastic OS=Arabidopsis thaliana GN=RPL3B PE=2 SV=1	PF00297.17 Ribosomal protein L3 #	-	-	KOG3141 Mitochondrial/chloroplast ribosomal protein L3 J Translation, ribosomal structure and biogenesis	-
Sarc_001629-T1	-	-	-	-	-	-
Sarc_001630-T1	locus=LA2157_chr01:60010500:60012338:- Probable pectinesterase/pectinesterase inhibitor 13 OS=Arabidopsis thaliana GN=PME13 PE=2 SV=2	PF01095.14 Pectinesterase #PF04043.10 Plant invertase/pectin methylesterase inhibitor #	-	-	LSE0024 A Pectinesterase M Cell wall/membrane/envelope biogenesis	BAA89480.1|CE8 46.97 545 265 7 42 583 73 596 0.0 527
Sarc_001631-T1	locus=LA2157_chr01:60027113:60030304:- [Pyruvate dehydrogenase (acetyl-transferring)] kinase, mitochondrial OS=Arabidopsis thaliana GN=PDK PE=1 SV=1	PF02518.21 Histidine kinase-, DNA gyrase B-, and HSP90-like ATPase #PF10436.4 Mitochondrial branched-chain alpha-ketoacid dehydrogenase kinase #	-	-	KOG0787 Dehydrogenase kinase T Signal transduction mechanisms	-
Sarc_001632-T1	locus=LA2157_chr01:60144950:60146756:+ Pentatricopeptide repeat-containing protein At3g06430, chloroplastic OS=Arabidopsis thaliana GN=EMB2750 PE=2 SV=1	PF13812.1 Pentatricopeptide repeat domain #PF12854.2 PPR repeat #PF01535.15 PPR repeat #PF13041.1 PPR repeat family #	-	-	KOG4197 FOG: PPR repeat R General function prediction only	-
Sarc_001633-T1	locus=LA2157_chr01:60148936:60149947:- Ubiquitin carboxyl-terminal hydrolase 13 OS=Arabidopsis thaliana GN=UBP13 PE=1 SV=1	PF00917.21 MATH domain #	-	-	KOG1987 Speckle-type POZ protein SPOP and related proteins with TRAF, MATH and BTB/POZ domains DR Cell cycle control, cell division, chromosome partitioning;General function prediction only	-
Sarc_001634-T1	locus=LA2157_chr01:60157463:60158626:+ F-box protein CPR30 OS=Arabidopsis thaliana GN=CPR30 PE=1 SV=2	PF07734.8 F-box associated #	-	-	LSE0004 A F-box domain R General function prediction only	-
Sarc_001635-T1	-	-	-	-	-	-
Sarc_001636-T1	-	-	-	-	-	-
Sarc_001637-T1	-	-	-	-	-	-
Sarc_001638-T1	-	-	-	-	-	-
Sarc_001639-T1	-	-	-	-	-	-
Sarc_001640-T1	-	-	-	-	-	-
Sarc_001641-T1	-	-	-	-	-	-
Sarc_001642-T1	-	-	-	-	-	-
Sarc_001643-T1	locus=LA2157_chr01:60899482:60904377:- Probable ubiquitin-like-specific protease 2B OS=Arabidopsis thaliana GN=ULP2B PE=2 SV=3	-	-	-	-	-
Sarc_001644-T1	-	PF10225.4 Uncharacterized conserved protein (DUF2215) #	-	-	LSE1664 A Unnamed protein X --	-
Sarc_001645-T1	locus=LA2157_chr01:61182740:61183123:+ Ethylene-responsive transcription factor ERF020 OS=Arabidopsis thaliana GN=ERF020 PE=2 SV=1	PF00847.15 AP2 domain #	-	-	LSE0301 A AP2 domain transcription factor K Transcription	-
Sarc_001646-T1	-	-	-	-	-	-
Sarc_001647-T1	-	-	-	-	KOG1986 Vesicle coat complex COPII, subunit SEC23 U Intracellular trafficking, secretion, and vesicular transport	-
Sarc_001648-T1	locus=LA2157_chr01:61220243:61221682:- Alkaline/neutral invertase CINV1 OS=Arabidopsis thaliana GN=CINV1 PE=1 SV=1	PF12899.2 Alkaline and neutral invertase #	-	-	-	-
Sarc_001649-T1	-	-	-	-	-	-
Sarc_001650-T1	-	-	-	-	-	-
Sarc_001651-T1	-	-	-	-	-	-
Sarc_001652-T1	-	PF03602.10 Conserved hypothetical protein 95 #	-	-	-	-
Sarc_001653-T1	-	PF03602.10 Conserved hypothetical protein 95 #	-	-	-	-
Sarc_001654-T1	-	-	-	-	-	-
Sarc_001655-T1	-	-	-	-	-	-
Sarc_001656-T1	-	-	-	-	-	-
Sarc_001657-T1	-	-	-	-	-	-
Sarc_001658-T1	-	-	-	-	-	-
Sarc_001659-T1	-	-	-	-	-	-
Sarc_001660-T1	-	-	-	-	-	-
Sarc_001661-T1	-	-	-	-	-	-
Sarc_001662-T1	-	-	-	-	-	-
Sarc_001663-T1	-	-	-	-	-	-
Sarc_001664-T1	locus=LA2157_chr01:62121377:62122751:+ Universal stress protein A-like protein OS=Arabidopsis thaliana GN=At3g01520 PE=1 SV=2	PF00582.21 Universal stress protein family #	-	-	TWOG0093 FOG: USPA domain T Signal transduction mechanisms	-
Sarc_001665-T1	locus=LA2157_chr01:62182997:62184191:+ F-box protein CPR30 OS=Arabidopsis thaliana GN=CPR30 PE=1 SV=2	-	-	-	-	-
Sarc_001666-T1	-	-	-	-	LSE1952 A Unnamed protein X --	-
Sarc_001667-T1	-	PF00078.22 Reverse transcriptase (RNA-dependent DNA polymerase) #	-	-	-	-
Sarc_001668-T1	-	-	-	-	-	-
Sarc_001669-T1	-	-	-	-	-	-
Sarc_001670-T1	-	-	-	-	-	-
Sarc_001671-T1	-	-	-	-	-	-
Sarc_001672-T1	locus=LA2157_chr01:62638201:62640774:- Putative membrane protein ycf1 OS=Solanum lycopersicum GN=ycf1-A PE=3 SV=1	-	-	-	-	-
Sarc_001673-T1	-	-	-	-	-	-
Sarc_001674-T1	-	-	-	-	-	-
Sarc_001675-T1	-	-	-	-	-	-
Sarc_001676-T1	-	-	-	-	-	-
Sarc_001677-T1	-	-	-	-	-	-
Sarc_001678-T1	locus=LA2157_chr01:63128632:63138372:+ CTP synthase OS=Dictyostelium discoideum GN=ctps PE=3 SV=1	PF00117.23 Glutamine amidotransferase class-I #PF02184.11 HAT (Half-A-TPR) repeat #PF05843.9 Suppressor of forked protein (Suf) #PF06418.9 CTP synthase N-terminus #PF07722.8 Peptidase C26 #	-	-	KOG1915 Cell cycle control protein (crooked neck) D Cell cycle control, cell division, chromosome partitioning	-
Sarc_001679-T1	locus=LA2157_chr01:63343359:63368785:+ Syntaxin-132 OS=Arabidopsis thaliana GN=SYP132 PE=1 SV=1	PF00804.20 Syntaxin #PF05739.14 SNARE domain #	-	-	KOG0810 SNARE protein Syntaxin 1 and related proteins U Intracellular trafficking, secretion, and vesicular transport	-
Sarc_001680-T1	-	-	-	-	-	-
Sarc_001681-T1	locus=LA2157_chr01:63596848:63608740:- Probable glycosyltransferase At5g03795 OS=Arabidopsis thaliana GN=At5g03795 PE=3 SV=2	PF03016.10 Exostosin family #	-	-	KOG1021 Acetylglucosaminyltransferase EXT1/exostosin 1 GMW Carbohydrate transport and metabolism;Cell wall/membrane/envelope biogenesis;Extracellular structures	ABK28848.1|GT47 60.57 454 128 6 10 412 26 479 0.0 539
Sarc_001682-T1	locus=LA2157_chr01:63613536:63614530:- 50S ribosomal protein L34, chloroplastic OS=Arabidopsis thaliana GN=RPL34 PE=2 SV=1	PF00468.12 Ribosomal protein L34 #	-	-	-	-
Sarc_001683-T1	-	-	-	-	-	-
Sarc_001684-T1	-	-	-	-	-	-
Sarc_001685-T1	locus=LA2157_chr01:63659032:63685181:- Uncharacterized protein C683.02c OS=Schizosaccharomyces pombe (strain 972 / ATCC 24843) GN=SPAC683.02c PE=4 SV=1	-	-	-	-	-
Sarc_001686-T1	locus=LA2157_chr01:63842068:63851604:+ Probable aquaporin SIP2-1 OS=Arabidopsis thaliana GN=SIP2-1 PE=2 SV=1	PF00230.15 Major intrinsic protein #	-	-	KOG0223 Aquaporin (major intrinsic protein family) G Carbohydrate transport and metabolism	-
Sarc_001687-T1	locus=LA2157_chr01:63992204:63992703:+ Replication protein A 70 kDa DNA-binding subunit B OS=Oryza sativa subsp. japonica GN=RPA1B PE=1 SV=1	-	-	-	-	-
Sarc_001688-T1	-	-	-	-	-	-
Sarc_001689-T1	-	-	-	-	-	-
Sarc_001690-T1	-	-	-	-	-	-
Sarc_001691-T1	locus=LA2157_chr01:64616716:64617858:+ F-box/kelch-repeat protein At3g06240 OS=Arabidopsis thaliana GN=At3g06240 PE=2 SV=1	-	-	-	-	-
Sarc_001692-T1	-	-	-	-	-	-
Sarc_001693-T1	locus=LA2157_chr01:64771105:64776125:- Granule-bound starch synthase 2, chloroplastic/amyloplastic OS=Solanum tuberosum GN=SS2 PE=1 SV=3	-	-	-	-	-
Sarc_001694-T1	-	-	-	-	-	-
Sarc_001695-T1	-	-	-	-	-	-
Sarc_001696-T1	-	-	-	-	-	-
Sarc_001697-T1	locus=LA2157_chr01:65088008:65119874:- Double-stranded RNA-binding protein 1 OS=Oryza sativa subsp. japonica GN=DRB1 PE=2 SV=1	PF00035.20 Double-stranded RNA binding motif #PF14709.1 double strand RNA binding domain from DEAD END PROTEIN 1 #	-	-	LSE1324 A Unnamed protein X --	-
Sarc_001698-T1	-	-	-	-	-	-
Sarc_001699-T1	-	-	-	-	-	-
Sarc_001700-T1	-	-	-	-	-	-
Sarc_001701-T1	locus=LA2157_chr01:65517722:65525803:+ Inhibitor of Bruton tyrosine kinase OS=Mus musculus GN=Ibtk PE=1 SV=3	PF13637.1 Ankyrin repeats (many copies) #PF13606.1 Ankyrin repeat #PF00023.25 Ankyrin repeat #PF00415.13 Regulator of chromosome condensation (RCC1) repeat #PF13857.1 Ankyrin repeats (many copies) #PF12796.2 Ankyrin repeats (3 copies) #PF13540.1 Regulator of chromosome condensation (RCC1) repeat #	-	-	KOG0783 Uncharacterized conserved protein, contains ankyrin and BTB/POZ domains S Function unknown	-
Sarc_001702-T1	-	-	-	-	-	-
Sarc_001703-T1	-	-	-	-	-	-
Sarc_001704-T1	-	-	-	-	-	-
Sarc_001705-T1	locus=LA2157_chr01:65720012:65721313:+ F-box/kelch-repeat protein At3g06240 OS=Arabidopsis thaliana GN=At3g06240 PE=2 SV=1	PF08268.7 F-box associated domain #PF07734.8 F-box associated #	-	-	-	-
Sarc_001706-T1	-	-	-	-	-	-
Sarc_001707-T1	-	-	-	-	-	-
Sarc_001708-T1	locus=LA2157_chr01:65785569:65795435:- Light-mediated development protein DET1 OS=Solanum lycopersicum GN=DET1 PE=1 SV=1	PF09737.4 De-etiolated protein 1 Det1 #	-	-	KOG2558 Negative regulator of histones K Transcription	-
Sarc_001709-T1	-	-	-	-	-	-
Sarc_001710-T1	-	-	-	-	-	-
Sarc_001711-T1	locus=LA2157_chr01:66111702:66158134:+ Exportin-7 OS=Gallus gallus GN=XPO7 PE=2 SV=1	PF03810.14 Importin-beta N-terminal domain #	-	-	KOG1410 Nuclear transport receptor RanBP16 (importin beta superfamily) YU Nuclear structure;Intracellular trafficking, secretion, and vesicular transport	-
Sarc_001712-T1	locus=LA2157_chr01:66171424:66172590:+ F-box protein CPR30 OS=Arabidopsis thaliana GN=CPR30 PE=1 SV=2	PF07734.8 F-box associated #	-	-	LSE0004 A F-box domain R General function prediction only	-
Sarc_001713-T1	-	-	-	-	-	-
Sarc_001714-T1	-	-	-	-	-	-
Sarc_001715-T1	-	-	-	-	-	-
Sarc_001716-T1	-	-	-	-	-	-
Sarc_001717-T1	-	PF03108.10 MuDR family transposase #	-	-	-	-
Sarc_001718-T1	locus=LA2157_chr01:66367032:66372369:+ Coproporphyrinogen-III oxidase, chloroplastic OS=Nicotiana tabacum GN=CPX PE=2 SV=1	PF01218.13 Coproporphyrinogen III oxidase #	-	-	KOG1518 Coproporphyrinogen III oxidase CPO/HEM13 H Coenzyme transport and metabolism	-
Sarc_001719-T1	locus=LA2157_chr01:66390276:66391940:- L-ascorbate oxidase homolog OS=Nicotiana tabacum PE=1 SV=1	PF00394.17 Multicopper oxidase #PF07732.10 Multicopper oxidase #PF07731.9 Multicopper oxidase #	-	-	KOG1263 Multicopper oxidases Q Secondary metabolites biosynthesis, transport and catabolism	-
Sarc_001720-T1	locus=LA2157_chr01:66693161:66694430:- Cytochrome c oxidase subunit 1 OS=Beta vulgaris GN=COX1 PE=3 SV=2	PF00115.15 Cytochrome C and Quinol oxidase polypeptide I #	-	-	KOG4769 Cytochrome c oxidase, subunit I C Energy production and conversion	-
Sarc_001721-T1	locus=LA2157_chr01:66695690:66696016:- Ribosomal protein S10, mitochondrial OS=Pisum sativum GN=RPS10 PE=2 SV=1	PF00338.17 Ribosomal protein S10p/S20e #	-	-	-	-
Sarc_001722-T1	-	-	-	-	-	-
Sarc_001723-T1	locus=LA2157_chr01:66989776:66990906:+ F-box protein CPR30 OS=Arabidopsis thaliana GN=CPR30 PE=1 SV=2	PF00646.28 F-box domain #PF07734.8 F-box associated #	-	-	LSE0004 A F-box domain R General function prediction only	-
Sarc_001724-T1	locus=LA2157_chr01:67026472:67027641:+ F-box protein CPR30 OS=Arabidopsis thaliana GN=CPR30 PE=1 SV=2	PF07734.8 F-box associated #	-	-	LSE0004 A F-box domain R General function prediction only	-
Sarc_001725-T1	-	-	-	-	-	-
Sarc_001726-T1	-	-	-	-	-	-
Sarc_001727-T1	locus=LA2157_chr01:67111648:67112814:+ F-box protein CPR30 OS=Arabidopsis thaliana GN=CPR30 PE=1 SV=2	-	-	-	LSE0004 A F-box domain R General function prediction only	-
Sarc_001728-T1	-	-	-	-	-	-
Sarc_001729-T1	-	-	-	-	-	-
Sarc_001730-T1	-	-	-	-	-	-
Sarc_001731-T1	-	-	-	-	-	-
Sarc_001732-T1	-	-	-	-	-	-
Sarc_001733-T1	-	-	-	-	-	-
Sarc_001734-T1	-	-	-	-	-	-
Sarc_001735-T1	locus=LA2157_chr01:67918987:67938130:- Alpha-ketoglutarate-dependent dioxygenase alkB homolog 6 OS=Xenopus laevis GN=alkbh6 PE=2 SV=1	PF13532.1 2OG-Fe(II) oxygenase superfamily #	-	-	KOG3200 Uncharacterized conserved protein S Function unknown	-
Sarc_001736-T1	-	-	-	-	-	-
Sarc_001737-T1	-	-	-	-	-	-
Sarc_001738-T1	-	PF02902.14 Ulp1 protease family, C-terminal catalytic domain #PF09331.6 Domain of unknown function (DUF1985) #	-	-	-	-
Sarc_001739-T1	locus=LA2157_chr01:68076127:68077697:- F-box/kelch-repeat protein At3g06240 OS=Arabidopsis thaliana GN=At3g06240 PE=2 SV=1	-	-	-	-	-
Sarc_001740-T1	-	-	-	-	-	-
Sarc_001741-T1	locus=LA2157_chr01:68257936:68260057:- Glutamine synthetase OS=Pyrococcus kodakaraensis (strain ATCC BAA-918 / JCM 12380 / KOD1) GN=glnA PE=3 SV=2	PF00120.19 Glutamine synthetase, catalytic domain #	-	-	KOG0683 Glutamine synthetase E Amino acid transport and metabolism	-
Sarc_001742-T1	locus=LA2157_chr01:68307024:68318272:- Protein fluG OS=Emericella nidulans (strain FGSC A4 / ATCC 38163 / CBS 112.46 / NRRL 194 / M139) GN=fluG PE=1 SV=1	PF04909.9 Amidohydrolase #	-	-	KOG0683 Glutamine synthetase E Amino acid transport and metabolism	-
Sarc_001743-T1	locus=LA2157_chr01:68318618:68331026:- Protein fluG OS=Emericella nidulans (strain FGSC A4 / ATCC 38163 / CBS 112.46 / NRRL 194 / M139) GN=fluG PE=1 SV=1	-	-	-	KOG0683 Glutamine synthetase E Amino acid transport and metabolism	-
Sarc_001744-T1	locus=LA2157_chr01:68354859:68366244:- Transcription factor Pur-alpha 1 OS=Arabidopsis thaliana GN=PURA1 PE=1 SV=2	PF11680.3 Protein of unknown function (DUF3276) #PF04845.8 PurA ssDNA and RNA-binding protein #	-	-	KOG3074 Transcriptional regulator of the PUR family, single-stranded-DNA-binding K Transcription	-
Sarc_001745-T1	-	-	-	-	-	-
Sarc_001746-T1	-	-	-	-	-	-
Sarc_001747-T1	locus=LA2157_chr01:68494962:68503954:+ TATA-box-binding protein OS=Solanum tuberosum GN=TBP PE=2 SV=1	PF00352.16 Transcription factor TFIID (or TATA-binding protein, TBP) #	-	-	-	-
Sarc_001748-T1	-	-	-	-	-	-
Sarc_001749-T1	-	-	-	-	-	-
Sarc_001750-T1	-	-	-	-	-	-
Sarc_001751-T1	locus=LA2157_chr01:69035079:69035429:+ Protein app1 OS=Schizosaccharomyces pombe (strain 972 / ATCC 24843) GN=app1 PE=2 SV=1	-	-	-	-	-
Sarc_001752-T1	locus=LA2157_chr01:69141803:69142587:- Ribonuclease S-2 OS=Solanum tuberosum PE=2 SV=1	PF00445.13 Ribonuclease T2 family #	-	-	KOG1642 Ribonuclease, T2 family A RNA processing and modification	-
Sarc_001753-T1	-	-	-	-	-	-
Sarc_001754-T1	-	-	-	-	-	-
Sarc_001755-T1	-	PF02037.22 SAP domain #	-	-	-	-
Sarc_001756-T1	-	-	-	-	-	-
Sarc_001757-T1	locus=LA2157_chr01:70010117:70019785:- ADP-ribosylation factor OS=Vigna unguiculata GN=ARF PE=2 SV=3	PF00071.17 Ras family #PF09439.5 Signal recognition particle receptor beta subunit #PF04670.7 Gtr1/RagA G protein conserved region #PF08477.8 Miro-like protein #PF00503.15 G-protein alpha subunit #PF00025.16 ADP-ribosylation factor family #	-	-	KOG0077 Vesicle coat complex COPII, GTPase subunit SAR1 U Intracellular trafficking, secretion, and vesicular transport	-
Sarc_001758-T1	locus=LA2157_chr01:70025747:70027060:+ Solute carrier family 25 member 44 OS=Pongo abelii GN=SLC25A44 PE=2 SV=2	PF00153.22 Mitochondrial carrier protein #	-	-	KOG0765 Predicted mitochondrial carrier protein C Energy production and conversion	-
Sarc_001759-T1	-	-	-	-	-	-
Sarc_001760-T1	-	-	-	-	-	-
Sarc_001761-T1	-	-	-	-	-	-
Sarc_001762-T1	locus=LA2157_chr01:70237954:70238478:- Pectinesterase inhibitor OS=Actinidia deliciosa GN=PMEI PE=1 SV=2	PF04043.10 Plant invertase/pectin methylesterase inhibitor #	-	-	-	-
Sarc_001763-T1	-	PF11926.3 Domain of unknown function (DUF3444) #	-	-	-	-
Sarc_001764-T1	-	-	-	-	-	-
Sarc_001765-T1	-	-	-	-	-	-
Sarc_001766-T1	-	-	-	-	-	-
Sarc_001767-T1	-	-	-	-	-	-
Sarc_001768-T1	locus=LA2157_chr01:70474557:70475752:- Endoglucanase 25 OS=Arabidopsis thaliana GN=KOR PE=1 SV=1	-	-	-	-	-
Sarc_001769-T1	-	-	-	-	-	-
Sarc_001770-T1	-	PF14244.1 gag-polypeptide of LTR copia-type #	-	-	-	-
Sarc_001771-T1	-	-	-	-	-	-
Sarc_001772-T1	-	-	-	-	-	-
Sarc_001773-T1	-	-	-	-	-	-
Sarc_001774-T1	-	-	-	-	-	-
Sarc_001775-T1	-	-	-	-	-	-
Sarc_001776-T1	-	-	-	-	-	-
Sarc_001777-T1	-	PF11926.3 Domain of unknown function (DUF3444) #	-	-	LSE0369 A Predicted chaperone related to DnaJ O Posttranslational modification, protein turnover, chaperones	-
Sarc_001778-T1	locus=LA2157_chr01:70813396:70820406:+ DEAD-box ATP-dependent RNA helicase 40 OS=Arabidopsis thaliana GN=RH40 PE=2 SV=1	PF00270.24 DEAD/DEAH box helicase #PF00397.21 WW domain #PF00271.26 Helicase conserved C-terminal domain #	-	-	KOG0347 RNA helicase A RNA processing and modification	CAL53384.1|CE11 28.29 350 226 6 487 818 37 379 7e-34 143
Sarc_001779-T1	-	-	-	-	-	-
Sarc_001780-T1	-	-	-	-	-	-
Sarc_001781-T1	locus=LA2157_chr01:70873364:70876718:+ Boron transporter 1 OS=Arabidopsis thaliana GN=BOR1 PE=1 SV=1	PF00955.16 HCO3- transporter family #	-	-	KOG1172 Na+-independent Cl/HCO3 exchanger AE1 and related transporters (SLC4 family) P Inorganic ion transport and metabolism	-
Sarc_001782-T1	-	-	-	-	-	-
Sarc_001783-T1	-	-	-	-	-	-
Sarc_001784-T1	locus=LA2157_chr01:71034512:71035069:- Pectinesterase inhibitor OS=Actinidia deliciosa GN=PMEI PE=1 SV=2	PF04043.10 Plant invertase/pectin methylesterase inhibitor #	-	-	-	-
Sarc_001785-T1	locus=LA2157_chr01:71080904:71086507:- Zinc finger protein VAR3, chloroplastic OS=Arabidopsis thaliana GN=VAR3 PE=1 SV=2	PF00641.13 Zn-finger in Ran binding protein and others #	-	-	KOG4198 RNA-binding Ran Zn-finger protein and related proteins R General function prediction only	-
Sarc_001786-T1	-	-	-	-	-	-
Sarc_001787-T1	locus=LA2157_chr01:71260726:71265332:+ 30S ribosomal protein S1, chloroplastic OS=Spinacia oleracea GN=RPS1 PE=1 SV=1	PF00575.18 S1 RNA binding domain #	-	-	LSE0381 A Plastidial ribosomal protein S1 J Translation, ribosomal structure and biogenesis	-
Sarc_001788-T1	locus=LA2157_chr01:71293260:71325831:- Nuclear export mediator factor NEMF OS=Homo sapiens GN=NEMF PE=1 SV=4	PF05833.6 Fibronectin-binding protein A N-terminus (FbpA) #PF05670.8 Domain of unknown function (DUF814) #PF00098.18 Zinc knuckle #PF11923.3 Domain of unknown function (DUF3441) #	-	-	KOG2030 Predicted RNA-binding protein R General function prediction only	-
Sarc_001789-T1	-	PF02902.14 Ulp1 protease family, C-terminal catalytic domain #	-	-	-	-
Sarc_001790-T1	-	-	-	-	-	-
Sarc_001791-T1	locus=LA2157_chr01:71386293:71424009:- E3 ubiquitin-protein ligase UPL6 OS=Arabidopsis thaliana GN=UPL6 PE=2 SV=1	PF00632.20 HECT-domain (ubiquitin-transferase) #	-	-	KOG0170 E3 ubiquitin protein ligase O Posttranslational modification, protein turnover, chaperones	-
Sarc_001792-T1	-	PF10536.4 Plant mobile domain #	-	-	-	-
Sarc_001793-T1	-	-	-	-	-	-
Sarc_001794-T1	locus=LA2157_chr01:71585622:71586880:+ Myb-related protein 305 OS=Antirrhinum majus GN=MYB305 PE=2 SV=1	PF00249.26 Myb-like DNA-binding domain #PF13921.1 Myb-like DNA-binding domain #	-	-	KOG0048 Transcription factor, Myb superfamily K Transcription	-
Sarc_001795-T1	-	-	-	-	-	-
Sarc_001796-T1	locus=LA2157_chr01:71735570:71736751:+ F-box protein CPR30 OS=Arabidopsis thaliana GN=CPR30 PE=1 SV=2	PF00646.28 F-box domain #PF07734.8 F-box associated #PF13964.1 Kelch motif #	-	-	LSE0004 A F-box domain R General function prediction only	-
Sarc_001797-T1	-	PF07727.9 Reverse transcriptase (RNA-dependent DNA polymerase) #	-	-	-	-
Sarc_001798-T1	-	PF07727.9 Reverse transcriptase (RNA-dependent DNA polymerase) #	-	-	-	-
Sarc_001799-T1	-	PF07727.9 Reverse transcriptase (RNA-dependent DNA polymerase) #	-	-	-	-
Sarc_001800-T1	-	-	-	-	-	-
Sarc_001801-T1	locus=LA2157_chr01:72148850:72149251:- Fruit-specific protein OS=Solanum lycopersicum GN=2A11 PE=1 SV=1	PF02977.10 Carboxypeptidase A inhibitor #	-	-	-	-
Sarc_001802-T1	-	PF02977.10 Carboxypeptidase A inhibitor #	-	-	-	-
Sarc_001803-T1	-	-	-	-	-	-
Sarc_001804-T1	-	-	-	-	-	-
Sarc_001805-T1	locus=LA2157_chr01:72461669:72466996:+ Alkaline/neutral invertase CINV2 OS=Arabidopsis thaliana GN=CINV2 PE=2 SV=1	PF12899.2 Alkaline and neutral invertase #	-	-	LSE0407 A Alkaline/neutral invertase G Carbohydrate transport and metabolism	CBD22046.1|GH100 73.02 682 161 9 1 667 1 674 0.0 1008
Sarc_001806-T1	locus=LA2157_chr01:72467601:72472963:- Gibberellin 2-beta-dioxygenase 2 OS=Pisum sativum GN=GA2OX2 PE=2 SV=1	PF14226.1 non-haem dioxygenase in morphine synthesis N-terminal #PF03171.15 2OG-Fe(II) oxygenase superfamily #	-	-	KOG0143 Iron/ascorbate family oxidoreductases QR Secondary metabolites biosynthesis, transport and catabolism;General function prediction only	-
Sarc_001807-T1	locus=LA2157_chr01:72526255:72534165:+ Sterol 3-beta-glucosyltransferase UGT80A2 OS=Arabidopsis thaliana GN=UGT80A2 PE=2 SV=1	-	-	-	-	BAC22617.1|GT1 65.79 76 25 1 91 166 110 184 4e-24 103
Sarc_001808-T1	-	-	-	-	-	-
Sarc_001809-T1	-	-	-	-	-	-
Sarc_001810-T1	-	-	-	-	-	-
Sarc_001811-T1	-	-	-	-	-	-
Sarc_001812-T1	-	-	-	-	-	-
Sarc_001813-T1	-	-	-	-	-	-
Sarc_001814-T1	-	-	-	-	-	-
Sarc_001815-T1	-	-	-	-	-	-
Sarc_001816-T1	-	-	-	-	-	-
Sarc_001817-T1	locus=LA2157_chr01:73125341:73137807:+ Beta-glucosidase-like SFR2, chloroplastic OS=Oryza sativa subsp. japonica GN=SFR2 PE=2 SV=1	PF00232.13 Glycosyl hydrolase family 1 #PF00150.13 Cellulase (glycosyl hydrolase family 5) #	-	-	KOG0626 Beta-glucosidase, lactase phlorizinhydrolase, and related proteins G Carbohydrate transport and metabolism	ACF22735.1|GH1 68.51 597 171 5 42 623 42 636 0.0 855
Sarc_001818-T1	-	-	-	-	-	-
Sarc_001819-T1	-	PF05641.7 Agenet domain #	-	-	LSE0133 A Uncharacterized protein S Function unknown	-
Sarc_001820-T1	-	-	-	-	-	-
Sarc_001821-T1	locus=LA2157_chr01:73246237:73248781:+ 30S ribosomal protein S6 OS=Alcanivorax borkumensis (strain SK2 / ATCC 700651 / DSM 11573) GN=rpsF PE=3 SV=1	PF01250.12 Ribosomal protein S6 #	-	-	-	-
Sarc_001822-T1	locus=LA2157_chr01:73250602:73252593:- Pentatricopeptide repeat-containing protein At3g48810 OS=Arabidopsis thaliana GN=At3g48810 PE=2 SV=1	PF01535.15 PPR repeat #PF08579.6 Mitochondrial ribonuclease P subunit (RPM2) #PF13041.1 PPR repeat family #PF06239.6 Evolutionarily conserved signalling intermediate in Toll pathway #PF13812.1 Pentatricopeptide repeat domain #PF12854.2 PPR repeat #	-	-	KOG4197 FOG: PPR repeat R General function prediction only	NP_193724.1|GT32 26.71 453 325 4 189 634 754 1206 9e-48 183
Sarc_001823-T1	-	PF03004.9 Plant transposase (Ptta/En/Spm family) #	-	-	-	-
Sarc_001824-T1	-	-	-	-	-	-
Sarc_001825-T1	locus=LA2157_chr01:73616547:73620747:- Poly(A) polymerase OS=Dictyostelium discoideum GN=papA PE=3 SV=1	PF04926.10 Poly(A) polymerase predicted RNA binding domain #PF04928.12 Poly(A) polymerase central domain #	-	-	KOG2245 Poly(A) polymerase and related nucleotidyltransferases A RNA processing and modification	-
Sarc_001826-T1	locus=LA2157_chr01:73627967:73633057:+ CAS1 domain-containing protein 1 OS=Homo sapiens GN=CASD1 PE=2 SV=1	PF07779.7 10 TM Acyl Transferase domain found in Cas1p #	-	-	KOG1699 O-acetyltransferase R General function prediction only	-
Sarc_001827-T1	locus=LA2157_chr01:73633931:73636807:- ER membrane protein complex subunit 6 OS=Xenopus laevis GN=emc6 PE=3 SV=1	PF07019.7 Rab5-interacting protein (Rab5ip) #	-	-	KOG4455 Uncharacterized conserved protein S Function unknown	-
Sarc_001828-T1	-	-	-	-	-	-
Sarc_001829-T1	-	-	-	-	-	-
Sarc_001830-T1	-	-	-	-	-	-
Sarc_001831-T1	-	-	-	-	-	-
Sarc_001832-T1	locus=LA2157_chr01:74002079:74002407:- Chloride conductance regulatory protein ICln OS=Arabidopsis thaliana GN=At5g62290 PE=2 SV=1	-	-	-	-	-
Sarc_001833-T1	locus=LA2157_chr01:74002680:74003691:+ Coatomer subunit gamma-2 OS=Oryza sativa subsp. japonica GN=Os07g0201100 PE=2 SV=1	PF01602.15 Adaptin N terminal region #	-	-	KOG1078 Vesicle coat complex COPI, gamma subunit U Intracellular trafficking, secretion, and vesicular transport	-
Sarc_001834-T1	locus=LA2157_chr01:74010209:74015697:- Galactokinase OS=Arabidopsis thaliana GN=GAL1 PE=1 SV=2	PF10509.4 Galactokinase galactose-binding signature #PF00288.21 GHMP kinases N terminal domain #PF08544.8 GHMP kinases C terminal #	-	-	KOG0631 Galactokinase G Carbohydrate transport and metabolism	-
Sarc_001835-T1	-	-	-	-	-	-
Sarc_001836-T1	-	-	-	-	-	-
Sarc_001837-T1	locus=LA2157_chr01:74134893:74152777:+ Flowering time control protein FCA OS=Arabidopsis thaliana GN=FCA PE=1 SV=2	PF00397.21 WW domain #PF14259.1 RNA recognition motif (a.k.a. RRM, RBD, or RNP domain) #PF00076.17 RNA recognition motif. (a.k.a. RRM, RBD, or RNP domain) #PF13893.1 RNA recognition motif. (a.k.a. RRM, RBD, or RNP domain) #	-	-	KOG0146 RNA-binding protein ETR-3 (RRM superfamily) A RNA processing and modification	-
Sarc_001838-T1	locus=LA2157_chr01:74304853:74306370:- Peroxidase 40 OS=Arabidopsis thaliana GN=PER40 PE=2 SV=2	PF00141.18 Peroxidase #	-	-	TWOG0189 Peroxidase R General function prediction only	-
Sarc_001839-T1	-	-	-	-	-	-
Sarc_001840-T1	locus=LA2157_chr01:74315921:74317297:- Probable WRKY transcription factor 48 OS=Arabidopsis thaliana GN=WRKY48 PE=2 SV=1	PF03106.10 WRKY DNA -binding domain #	-	-	LSE0036 A WRKY superfamily transcription factors KT Transcription;Signal transduction mechanisms	-
Sarc_001841-T1	locus=LA2157_chr01:74347765:74348248:+ Endoglucanase 3 OS=Arabidopsis thaliana GN=CEL5 PE=2 SV=2	-	-	-	-	-
Sarc_001842-T1	-	-	-	-	-	-
Sarc_001843-T1	locus=LA2157_chr01:74676378:74677769:- Ubiquitin-like domain-containing CTD phosphatase OS=Arabidopsis thaliana GN=At4g06599 PE=2 SV=1	-	-	-	-	-
Sarc_001844-T1	-	-	-	-	-	-
Sarc_001845-T1	locus=LA2157_chr01:74868035:74868385:+ ZF-HD homeobox protein At4g24660 OS=Arabidopsis thaliana GN=At4g24660 PE=1 SV=1	PF04770.7 ZF-HD protein dimerisation region #	-	-	-	-
Sarc_001846-T1	locus=LA2157_chr01:74871866:74872262:- Ubiquitin-like domain-containing CTD phosphatase OS=Arabidopsis thaliana GN=At4g06599 PE=2 SV=1	-	-	-	-	-
Sarc_001847-T1	-	-	-	-	-	-
Sarc_001848-T1	locus=LA2157_chr01:74971355:74985336:- Probable prefoldin subunit 3 OS=Arabidopsis thaliana GN=At5g49510 PE=2 SV=1	PF02996.12 Prefoldin subunit #	-	-	KOG3313 Molecular chaperone Prefoldin, subunit 3 O Posttranslational modification, protein turnover, chaperones	-
Sarc_001849-T1	-	-	-	-	-	-
Sarc_001850-T1	-	-	-	-	-	-
Sarc_001851-T1	locus=LA2157_chr01:75107058:75107777:- Transcription factor bHLH147 OS=Arabidopsis thaliana GN=BHLH147 PE=1 SV=1	-	-	-	LSE0107 A bHLH transcription factor KT Transcription;Signal transduction mechanisms	-
Sarc_001852-T1	locus=LA2157_chr01:75215408:75220116:- 60S ribosomal protein L7a OS=Oryza sativa subsp. japonica GN=RPL7A PE=2 SV=1	PF01248.21 Ribosomal protein L7Ae/L30e/S12e/Gadd45 family #	-	-	KOG3166 60S ribosomal protein L7A J Translation, ribosomal structure and biogenesis	-
Sarc_001853-T1	locus=LA2157_chr01:75326697:75332822:+ Putative lipid-transfer protein DIR1 OS=Arabidopsis thaliana GN=DIR1 PE=1 SV=1	PF14368.1 Probable lipid transfer #	-	-	-	-
Sarc_001854-T1	-	PF04825.8 N terminus of Rad21 / Rec8 like protein #	-	-	-	-
Sarc_001855-T1	-	-	-	-	-	-
Sarc_001856-T1	locus=LA2157_chr01:75428894:75435108:+ Protein app1 OS=Schizosaccharomyces pombe (strain 972 / ATCC 24843) GN=app1 PE=2 SV=1	-	-	-	-	-
Sarc_001857-T1	-	-	-	-	-	-
Sarc_001858-T1	-	-	-	-	-	-
Sarc_001859-T1	-	-	-	-	-	-
Sarc_001860-T1	-	-	-	-	-	-
Sarc_001861-T1	locus=LA2157_chr01:75550955:75553120:+ Sister chromatid cohesion 1 protein 3 OS=Arabidopsis thaliana GN=SYN3 PE=2 SV=2	PF04824.11 Conserved region of Rad21 / Rec8 like protein #	-	-	-	-
Sarc_001862-T1	-	-	-	-	-	-
Sarc_001863-T1	-	-	-	-	-	-
Sarc_001864-T1	-	-	-	-	-	-
Sarc_001865-T1	-	-	-	-	-	-
Sarc_001866-T1	-	-	-	-	-	-
Sarc_001867-T1	-	PF04824.11 Conserved region of Rad21 / Rec8 like protein #	-	-	-	-
Sarc_001868-T1	-	-	-	-	-	-
Sarc_001869-T1	-	-	-	-	-	-
Sarc_001870-T1	-	-	-	-	-	-
Sarc_001871-T1	locus=LA2157_chr01:75852431:75852919:- Calmodulin-like protein 5 OS=Arabidopsis thaliana GN=CML5 PE=2 SV=2	PF13833.1 EF-hand domain pair #PF13405.1 EF-hand domain #PF00036.27 EF hand #PF13202.1 EF hand #PF13499.1 EF-hand domain pair #	-	-	KOG0027 Calmodulin and related proteins (EF-Hand superfamily) T Signal transduction mechanisms	-
Sarc_001872-T1	-	-	-	-	-	-
Sarc_001873-T1	-	-	-	-	LSE4114 A Unnamed protein X --	-
Sarc_001874-T1	-	-	-	-	-	-
Sarc_001875-T1	-	-	-	-	-	-
Sarc_001876-T1	-	-	-	-	-	-
Sarc_001877-T1	-	-	-	-	-	-
Sarc_001878-T1	-	-	-	-	-	-
Sarc_001879-T1	-	-	-	-	-	-
Sarc_001880-T1	-	-	-	-	-	-
Sarc_001881-T1	-	-	-	-	-	-
Sarc_001882-T1	-	-	-	-	-	-
Sarc_001883-T1	-	-	-	-	-	-
Sarc_001884-T1	-	-	-	-	-	-
Sarc_001885-T1	-	-	-	-	-	-
Sarc_001886-T1	-	-	-	-	-	-
Sarc_001887-T1	-	-	-	-	-	-
Sarc_001888-T1	-	-	-	-	-	-
Sarc_001889-T1	-	-	-	-	-	-
Sarc_001890-T1	-	PF06839.7 GRF zinc finger #	-	-	-	-
Sarc_001891-T1	locus=LA2157_chr01:76647415:76648836:+ Replication protein A 70 kDa DNA-binding subunit D OS=Arabidopsis thaliana GN=RPA1D PE=2 SV=1	-	-	-	-	-
Sarc_001892-T1	-	PF06839.7 GRF zinc finger #	-	-	-	-
Sarc_001893-T1	-	-	-	-	-	-
Sarc_001894-T1	locus=LA2157_chr01:76808591:76808908:- Defensin-like protein 58 OS=Arabidopsis thaliana GN=At2g03937 PE=2 SV=2	-	-	-	-	-
Sarc_001895-T1	-	-	-	-	-	-
Sarc_001896-T1	-	-	-	-	-	-
Sarc_001897-T1	-	-	-	-	-	-
Sarc_001898-T1	-	-	-	-	-	-
Sarc_001899-T1	locus=LA2157_chr01:76981646:76985083:- 3-hydroxybutyryl-CoA dehydratase OS=Clostridium acetobutylicum (strain ATCC 824 / DSM 792 / JCM 1419 / LMG 5710 / VKM B-1787) GN=crt PE=3 SV=1	PF00378.15 Enoyl-CoA hydratase/isomerase family #	-	-	KOG1679 Enoyl-CoA hydratase I Lipid transport and metabolism	-
Sarc_001900-T1	locus=LA2157_chr01:77012967:77014364:- GDSL esterase/lipase At4g16230 OS=Arabidopsis thaliana GN=At4g16230 PE=3 SV=2	PF00657.17 GDSL-like Lipase/Acylhydrolase #	-	-	LSE0388 A Predicted lipase RI General function prediction only;Lipid transport and metabolism	-
Sarc_001901-T1	-	-	-	-	-	-
Sarc_001902-T1	-	-	-	-	-	-
Sarc_001903-T1	locus=LA2157_chr01:77149822:77157501:- Serine/threonine-protein kinase EDR1 OS=Arabidopsis thaliana GN=EDR1 PE=1 SV=1	PF13596.1 PAS domain #PF08448.5 PAS fold #PF00069.20 Protein kinase domain #PF07714.12 Protein tyrosine kinase #PF00989.19 PAS fold #PF13188.1 PAS domain #PF08447.6 PAS fold #PF13426.1 PAS domain #	-	-	KOG1025 Epidermal growth factor receptor EGFR and related tyrosine kinases T Signal transduction mechanisms	-
Sarc_001904-T1	locus=LA2157_chr01:77173141:77179651:- Phytochrome B1 OS=Solanum lycopersicum GN=PHYB1 PE=2 SV=1	PF00360.15 Phytochrome region #PF08448.5 PAS fold #PF08446.6 PAS fold #PF00512.20 His Kinase A (phospho-acceptor) domain #PF00989.19 PAS fold #PF13426.1 PAS domain #PF01590.21 GAF domain #PF02518.21 Histidine kinase-, DNA gyrase B-, and HSP90-like ATPase #	-	-	LSE0256 A Phytochrome T Signal transduction mechanisms	-
Sarc_001905-T1	locus=LA2157_chr01:77182050:77186936:- ATP-citrate synthase beta chain protein 2 OS=Arabidopsis thaliana GN=ACLB-2 PE=1 SV=1	PF13607.1 Succinyl-CoA ligase like flavodoxin domain #PF00549.14 CoA-ligase #PF00285.16 Citrate synthase #	-	-	KOG1255 Succinyl-CoA synthetase, alpha subunit C Energy production and conversion	-
Sarc_001906-T1	locus=LA2157_chr01:77203116:77205425:+ Shaggy-related protein kinase eta OS=Arabidopsis thaliana GN=ASK7 PE=1 SV=2	PF00069.20 Protein kinase domain #PF01965.19 DJ-1/PfpI family #PF07714.12 Protein tyrosine kinase #	-	-	KOG2764 Putative transcriptional regulator DJ-1 RV General function prediction only;Defense mechanisms	-
Sarc_001907-T1	-	-	-	-	-	-
Sarc_001908-T1	-	-	-	-	-	-
Sarc_001909-T1	locus=LA2157_chr01:77527899:77528423:- Dirigent protein 11 OS=Arabidopsis thaliana GN=DIR11 PE=2 SV=1	PF03018.9 Dirigent-like protein #	-	-	LSE0373 A Uncharacterized protein S Function unknown	-
Sarc_001911-T1	-	PF02263.14 Guanylate-binding protein, N-terminal domain #PF08646.5 Replication factor-A C terminal domain #	-	-	KOG2037 Guanylate-binding protein R General function prediction only	-
Sarc_001912-T1	locus=LA2157_chr01:77594314:77598062:+ Receptor-like protein kinase ANXUR1 OS=Arabidopsis thaliana GN=ANX1 PE=2 SV=1	PF12819.2 Carbohydrate-binding protein of the ER #PF07714.12 Protein tyrosine kinase #PF11721.3 Di-glucose binding within endoplasmic reticulum #PF00069.20 Protein kinase domain #	-	-	LSE0060 A Protein kinase, contains USPA domains T Signal transduction mechanisms	CAN76207.1|GT31 29.91 321 164 5 513 805 1246 1533 6e-34 143
Sarc_001913-T1	-	-	-	-	-	-
Sarc_001914-T1	-	PF08646.5 Replication factor-A C terminal domain #	-	-	-	-
Sarc_001915-T1	locus=LA2157_chr01:77626134:77628417:+ Universal stress protein A-like protein OS=Arabidopsis thaliana GN=At3g01520 PE=1 SV=2	PF00582.21 Universal stress protein family #	-	-	TWOG0093 FOG: USPA domain T Signal transduction mechanisms	-
Sarc_001916-T1	locus=LA2157_chr01:77629778:77630428:+ Pectinesterase 3 OS=Citrus sinensis PE=1 SV=1	PF04043.10 Plant invertase/pectin methylesterase inhibitor #	-	-	-	-
Sarc_001917-T1	-	-	-	-	-	-
Sarc_001918-T1	-	-	-	-	-	-
Sarc_001919-T1	locus=LA2157_chr01:77650625:77651254:+ Scarecrow-like protein 26 OS=Arabidopsis thaliana GN=SCL26 PE=2 SV=1	PF03514.9 GRAS domain family #	-	-	-	-
Sarc_001920-T1	-	PF03514.9 GRAS domain family #	-	-	-	-
Sarc_001921-T1	locus=LA2157_chr01:77657175:77661120:+ DELLA protein RGL2 OS=Arabidopsis thaliana GN=RGL2 PE=1 SV=2	PF03514.9 GRAS domain family #	-	-	LSE0487 A Gibberellin response modulator/Predicted transcription factor TK Signal transduction mechanisms;Transcription	-
Sarc_001922-T1	-	-	-	-	-	-
Sarc_001923-T1	locus=LA2157_chr01:77696122:77697519:+ Glucan endo-1,3-beta-glucosidase B OS=Solanum lycopersicum PE=2 SV=1	PF00332.13 Glycosyl hydrolases family 17 #	-	-	LSE0111 A beta-1, 3 glucanase MVG Cell wall/membrane/envelope biogenesis;Defense mechanisms;Carbohydrate transport and metabolism	ACF93731.1|GH17 89.20 324 32 1 1 321 42 365 0.0 571
Sarc_001924-T1	locus=LA2157_chr01:77708025:77711765:- Glucan endo-1,3-beta-glucosidase, basic vacuolar isoform GLB OS=Nicotiana tabacum PE=2 SV=1	PF00332.13 Glycosyl hydrolases family 17 #	-	-	LSE0111 A beta-1, 3 glucanase MVG Cell wall/membrane/envelope biogenesis;Defense mechanisms;Carbohydrate transport and metabolism	CAA38540.1|GH17 70.85 343 94 3 18 360 29 365 3e-176 495
Sarc_001925-T1	locus=LA2157_chr01:77712870:77713853:- Glucan endo-1,3-beta-glucosidase B OS=Solanum lycopersicum PE=2 SV=1	PF00332.13 Glycosyl hydrolases family 17 #	-	-	LSE0111 A beta-1, 3 glucanase MVG Cell wall/membrane/envelope biogenesis;Defense mechanisms;Carbohydrate transport and metabolism	ACF93731.1|GH17 88.75 329 33 2 1 326 42 369 0.0 573
Sarc_001926-T1	locus=LA2157_chr01:77724598:77727832:- Kinesin-4 OS=Arabidopsis thaliana GN=ATK4 PE=1 SV=2	PF00225.18 Kinesin motor domain #	-	-	KOG0243 Kinesin-like protein Z Cytoskeleton	-
Sarc_001927-T1	-	-	-	-	-	-
Sarc_001928-T1	locus=LA2157_chr01:77737614:77738271:- ABC transporter G family member 31 OS=Arabidopsis thaliana GN=ABCG31 PE=2 SV=1	PF01061.19 ABC-2 type transporter #	-	-	-	-
Sarc_001929-T1	locus=LA2157_chr01:77762221:77763018:+ Zinc finger CCHC domain-containing protein 10 OS=Rattus norvegicus GN=Zcchc10 PE=2 SV=2	PF13917.1 Zinc knuckle #	-	-	KOG3116 Predicted C3H1-type Zn-finger protein R General function prediction only	-
Sarc_001930-T1	locus=LA2157_chr01:77771932:77782807:- Bromodomain and WD repeat-containing protein 1 OS=Homo sapiens GN=BRWD1 PE=1 SV=4	PF00400.27 WD domain, G-beta repeat #PF00439.20 Bromodomain #	-	-	KOG0644 Uncharacterized conserved protein, contains WD40 repeat and BROMO domains R General function prediction only	-
Sarc_001931-T1	locus=LA2157_chr01:77810445:77813602:+ Feruloyl CoA ortho-hydroxylase 1 OS=Arabidopsis thaliana GN=F6'H1 PE=1 SV=1	-	-	-	-	-
Sarc_001932-T1	locus=LA2157_chr01:77848356:77851021:- Outer envelope pore protein 16-2, chloroplastic OS=Arabidopsis thaliana GN=OEP162 PE=1 SV=1	PF02466.14 Tim17/Tim22/Tim23/Pmp24 family #	-	-	LSE0602 A Predicted amino acid selective channel protein EU Amino acid transport and metabolism;Intracellular trafficking, secretion, and vesicular transport	-
Sarc_001933-T1	locus=LA2157_chr01:77866504:77904811:- Serine/threonine-protein phosphatase 4 regulatory subunit 3 OS=Tetraodon nigroviridis GN=smek1 PE=3 SV=1	PF04802.10 Component of IIS longevity pathway SMK-1 #	-	-	KOG2175 Protein predicted to be involved in carbohydrate metabolism G Carbohydrate transport and metabolism	-
Sarc_001934-T1	-	-	-	-	-	-
Sarc_001935-T1	-	-	-	-	-	-
Sarc_001936-T1	locus=LA2157_chr01:78014776:78016481:+ GTP-binding protein SAR2 OS=Solanum lycopersicum GN=SAR2 PE=2 SV=1	PF00503.15 G-protein alpha subunit #PF08477.8 Miro-like protein #PF09439.5 Signal recognition particle receptor beta subunit #PF00071.17 Ras family #PF01926.18 50S ribosome-binding GTPase #PF00025.16 ADP-ribosylation factor family #	-	-	KOG0071 GTP-binding ADP-ribosylation factor Arf6 (dArf3) U Intracellular trafficking, secretion, and vesicular transport	-
Sarc_001937-T1	locus=LA2157_chr01:78027186:78059656:- Calmodulin-binding transcription activator 5 OS=Arabidopsis thaliana GN=CMTA5 PE=2 SV=2	PF00612.22 IQ calmodulin-binding motif #PF03859.11 CG-1 domain #PF12796.2 Ankyrin repeats (3 copies) #PF13606.1 Ankyrin repeat #PF13637.1 Ankyrin repeats (many copies) #PF00023.25 Ankyrin repeat #	-	-	KOG0520 Uncharacterized conserved protein, contains IPT/TIG domain S Function unknown	-
Sarc_001938-T1	locus=LA2157_chr01:78091423:78095509:- Acetate/butyrate--CoA ligase AAE7, peroxisomal OS=Arabidopsis thaliana GN=AAE7 PE=1 SV=1	PF13193.1 AMP-binding enzyme C-terminal domain #PF00501.23 AMP-binding enzyme #	-	-	KOG1175 Acyl-CoA synthetase I Lipid transport and metabolism	-
Sarc_001939-T1	locus=LA2157_chr01:78100097:78104115:+ ABC transporter C family member 4 OS=Arabidopsis thaliana GN=ABCC4 PE=1 SV=2	PF00664.18 ABC transporter transmembrane region #PF00005.22 ABC transporter #	-	-	KOG0054 Multidrug resistance-associated protein/mitoxantrone resistance protein, ABC superfamily Q Secondary metabolites biosynthesis, transport and catabolism	-
Sarc_001940-T1	-	-	-	-	-	-
Sarc_001941-T1	-	PF03468.9 XS domain #	-	-	LSE0478 A Predicted transcription factor RK General function prediction only;Transcription	-
Sarc_001942-T1	-	-	-	-	-	-
Sarc_001943-T1	-	-	-	-	-	-
Sarc_001944-T1	-	PF04667.12 cAMP-regulated phosphoprotein/endosulfine conserved region #	-	-	-	-
Sarc_001945-T1	locus=LA2157_chr01:78312118:78312660:+ Agamous-like MADS-box protein AGL62 OS=Arabidopsis thaliana GN=AGL62 PE=1 SV=1	PF00319.13 SRF-type transcription factor (DNA-binding and dimerisation domain) #	-	-	-	-
Sarc_001946-T1	locus=LA2157_chr01:78353431:78355560:+ Putative pentatricopeptide repeat-containing protein At3g16890, mitochondrial OS=Arabidopsis thaliana GN=PPR40 PE=3 SV=1	PF13812.1 Pentatricopeptide repeat domain #PF12854.2 PPR repeat #PF14559.1 Tetratricopeptide repeat #PF01535.15 PPR repeat #PF13041.1 PPR repeat family #PF10037.4 Mitochondrial 28S ribosomal protein S27 #	-	-	KOG4197 FOG: PPR repeat R General function prediction only	NP_193724.1|GT32 28.57 483 313 8 216 689 729 1188 2e-54 204
Sarc_001947-T1	-	-	-	-	LSE2137 A Unnamed protein X --	-
Sarc_001948-T1	-	PF13839.1 GDSL/SGNH-like Acyl-Esterase family found in Pmr5 and Cas1p #PF14416.1 PMR5 N terminal Domain #	-	-	LSE0451 A Uncharacterized protein S Function unknown	-
Sarc_001949-T1	locus=LA2157_chr01:78368596:78380963:+ AMSH-like ubiquitin thioesterase 3 OS=Arabidopsis thaliana GN=AMSH3 PE=1 SV=2	PF01398.16 JAB1/Mov34/MPN/PAD-1 ubiquitin protease #PF08969.6 USP8 dimerisation domain #PF14464.1 Prokaryotic homologs of the JAB domain #	-	-	KOG2880 SMAD6 interacting protein AMSH, contains JAB/MPN/Mov34 domain T Signal transduction mechanisms	-
Sarc_001950-T1	-	-	-	-	-	-
Sarc_001951-T1	-	-	-	-	-	-
Sarc_001952-T1	-	-	-	-	-	-
Sarc_001953-T1	-	-	-	-	-	-
Sarc_001954-T1	-	-	-	-	-	-
Sarc_001955-T1	-	-	-	-	-	-
Sarc_001956-T1	-	-	-	-	-	-
Sarc_001957-T1	-	-	-	-	-	-
Sarc_001958-T1	-	-	-	-	-	-
Sarc_001959-T1	-	-	-	-	-	-
Sarc_001960-T1	-	-	-	-	-	-
Sarc_001961-T1	locus=LA2157_chr01:79125916:79127418:- Heat shock 70 kDa protein C OS=Caenorhabditis briggsae GN=hsp-3 PE=3 SV=2	PF00012.15 Hsp70 protein #	-	-	KOG0102 Molecular chaperones mortalin/PBP74/GRP75, HSP70 superfamily O Posttranslational modification, protein turnover, chaperones	-
Sarc_001962-T1	-	-	-	-	-	-
Sarc_001963-T1	-	PF14309.1 Domain of unknown function (DUF4378) #	-	-	LSE1494 A Unnamed protein X --	-
Sarc_001964-T1	locus=LA2157_chr01:79152562:79153032:- Zinc finger protein 6 OS=Arabidopsis thaliana GN=ZFP6 PE=2 SV=1	-	-	-	-	-
Sarc_001965-T1	-	PF06749.7 Protein of unknown function (DUF1218) #	-	-	LSE0469 A Uncharacterized protein S Function unknown	-
Sarc_001966-T1	-	-	-	-	-	-
Sarc_001967-T1	locus=LA2157_chr01:79252413:79256984:+ Importin subunit alpha-1a OS=Oryza sativa subsp. japonica GN=Os01g0253300 PE=1 SV=2	PF00514.18 Armadillo/beta-catenin-like repeat #PF02985.17 HEAT repeat #PF04826.8 Armadillo-like #PF01602.15 Adaptin N terminal region #PF01749.15 Importin beta binding domain #PF13513.1 HEAT-like repeat #PF13646.1 HEAT repeats #	-	-	KOG0166 Karyopherin (importin) alpha U Intracellular trafficking, secretion, and vesicular transport	-
Sarc_001968-T1	-	-	-	-	-	-
Sarc_001969-T1	-	-	-	-	-	-
Sarc_001970-T1	-	-	-	-	-	-
Sarc_001971-T1	-	-	-	-	-	-
Sarc_001972-T1	-	-	-	-	-	-
Sarc_001973-T1	-	-	-	-	-	-
Sarc_001974-T1	locus=LA2157_chr01:79381987:79382684:+ GATA transcription factor 15 OS=Arabidopsis thaliana GN=GATA15 PE=2 SV=2	PF00320.22 GATA zinc finger #	-	-	-	-
Sarc_001975-T1	-	-	-	-	-	-
Sarc_001976-T1	-	-	-	-	-	-
Sarc_001977-T1	locus=LA2157_chr01:79431687:79434790:+ Probable aldo-keto reductase 2 OS=Oryza sativa subsp. indica GN=OsI_15387 PE=2 SV=1	PF00248.16 Aldo/keto reductase family #	-	-	KOG1575 Voltage-gated shaker-like K+ channel, subunit beta/KCNAB C Energy production and conversion	-
Sarc_001978-T1	locus=LA2157_chr01:79442146:79444521:- Synaptotagmin-4 OS=Arabidopsis thaliana GN=SYT4 PE=2 SV=1	PF00168.25 C2 domain #PF08372.5 Plant phosphoribosyltransferase C-terminal #PF11696.3 Protein of unknown function (DUF3292) #	-	-	LSE0030 A Anthranilate phosphoribosyltransferase and related proteins E Amino acid transport and metabolism	-
Sarc_001979-T1	-	-	-	-	-	-
Sarc_001980-T1	-	-	-	-	-	-
Sarc_001981-T1	locus=LA2157_chr01:79547912:79550577:+ COBRA-like protein 7 OS=Arabidopsis thaliana GN=COBL7 PE=1 SV=2	PF04833.10 COBRA-like protein #	-	-	LSE0392 A Predicted phytochelatin synthetase H Coenzyme transport and metabolism	-
Sarc_001982-T1	locus=LA2157_chr01:79551723:79555521:- Two-component response regulator ARR1 OS=Arabidopsis thaliana GN=ARR1 PE=1 SV=2	PF00072.19 Response regulator receiver domain #PF00249.26 Myb-like DNA-binding domain #	-	-	KOG1601 GATA-4/5/6 transcription factors K Transcription	-
Sarc_001983-T1	locus=LA2157_chr01:79627256:79631841:+ Protein DEHYDRATION-INDUCED 19 homolog 4 OS=Arabidopsis thaliana GN=DI19-4 PE=1 SV=1	PF14571.1 Stress-induced protein Di19, C-terminal #PF05605.7 Drought induced 19 protein (Di19), zinc-binding #	-	-	LSE0447 A Drought-induced protein V Defense mechanisms	-
Sarc_001984-T1	-	PF05623.7 Protein of unknown function (DUF789) #	-	-	LSE0403 A Uncharacterized protein S Function unknown	-
Sarc_001985-T1	-	-	-	-	-	-
Sarc_001986-T1	locus=LA2157_chr01:79662715:79663915:+ Chaperone protein dnaJ 49 OS=Arabidopsis thaliana GN=ATJ49 PE=2 SV=2	PF00226.26 DnaJ domain #	-	-	-	-
Sarc_001987-T1	locus=LA2157_chr01:79664388:79669046:- Pumilio homolog 24 OS=Arabidopsis thaliana GN=APUM24 PE=2 SV=1	PF08144.6 CPL (NUC119) domain #PF00806.14 Pumilio-family RNA binding repeat #	-	-	KOG2050 Puf family RNA-binding protein J Translation, ribosomal structure and biogenesis	-
Sarc_001989-T1	-	-	-	-	-	-
Sarc_001990-T1	-	-	-	-	-	-
Sarc_001991-T1	-	-	-	-	-	-
Sarc_001992-T1	-	-	-	-	-	-
Sarc_001993-T1	locus=LA2157_chr01:80011955:80013363:- Copper transport protein ATX1 OS=Arabidopsis thaliana GN=ATX1 PE=1 SV=1	PF00403.21 Heavy-metal-associated domain #	-	-	-	-
Sarc_001994-T1	locus=LA2157_chr01:80019219:80021422:- Probable protein phosphatase 2C 73 OS=Arabidopsis thaliana GN=PPC6-7 PE=2 SV=1	PF00481.16 Protein phosphatase 2C #	-	-	KOG0698 Serine/threonine protein phosphatase T Signal transduction mechanisms	-
Sarc_001995-T1	-	PF15490.1 Telomere-capping, CST complex subunit #	-	-	-	-
Sarc_001996-T1	-	-	-	-	-	-
Sarc_001997-T1	locus=LA2157_chr01:80050385:80069304:- Phospholipase D p1 OS=Arabidopsis thaliana GN=PLDP1 PE=2 SV=1	PF13091.1 PLD-like domain #PF00614.17 Phospholipase D Active site motif #	-	-	KOG1329 Phospholipase D1 I Lipid transport and metabolism	-
Sarc_001998-T1	locus=LA2157_chr01:80144766:80145206:- NADH dehydrogenase [ubiquinone] iron-sulfur protein 2 OS=Nicotiana sylvestris GN=NAD7 PE=2 SV=1	PF00346.14 Respiratory-chain NADH dehydrogenase, 49 Kd subunit #	-	-	KOG2870 NADH:ubiquinone oxidoreductase, NDUFS2/49 kDa subunit C Energy production and conversion	-
Sarc_001999-T1	locus=LA2157_chr01:80145697:80148608:+ NADH dehydrogenase [ubiquinone] iron-sulfur protein 2 OS=Nicotiana sylvestris GN=NAD7 PE=2 SV=1	-	-	-	-	-
Sarc_002000-T1	-	-	-	-	-	-
Sarc_002001-T1	-	-	-	-	-	-
Sarc_002002-T1	-	-	-	-	-	-
Sarc_002003-T1	-	-	-	-	-	-
Sarc_002004-T1	-	-	-	-	-	-
Sarc_002005-T1	-	-	-	-	-	-
Sarc_002006-T1	-	-	-	-	-	-
Sarc_002007-T1	-	-	-	-	-	-
Sarc_002008-T1	locus=LA2157_chr01:80533331:80533775:- Proteoglycan 4 OS=Mus musculus GN=Prg4 PE=1 SV=2	-	-	-	-	-
Sarc_002009-T1	-	-	-	-	-	-
Sarc_002010-T1	locus=LA2157_chr01:80653310:80654727:- Proteoglycan 4 OS=Mus musculus GN=Prg4 PE=1 SV=2	-	-	-	-	-
Sarc_002011-T1	-	PF02389.10 Cornifin (SPRR) family #	-	-	-	-
Sarc_002013-T1	locus=LA2157_chr01:80771050:80773156:- Ethylene-responsive transcription factor RAP2-3 OS=Arabidopsis thaliana GN=RAP2-3 PE=1 SV=2	PF00847.15 AP2 domain #	-	-	LSE0301 A AP2 domain transcription factor K Transcription	-
Sarc_002014-T1	-	PF13456.1 Reverse transcriptase-like #	-	-	-	-
Sarc_002015-T1	-	-	-	-	-	-
Sarc_002016-T1	locus=LA2157_chr01:80886643:80888046:+ Anthocyanidin 3-O-glucoside 5-O-glucosyltransferase 1 OS=Perilla frutescens GN=PF3R4 PE=1 SV=1	PF00201.13 UDP-glucoronosyl and UDP-glucosyl transferase #	-	-	KOG1192 UDP-glucuronosyl and UDP-glucosyl transferase GC Carbohydrate transport and metabolism;Energy production and conversion	BAG80537.1|GT1 71.96 321 84 1 73 387 148 468 2e-169 483
Sarc_002017-T1	locus=LA2157_chr01:80918308:80919758:+ TMV resistance protein N OS=Nicotiana glutinosa GN=N PE=1 SV=1	PF13676.1 TIR domain #PF00931.17 NB-ARC domain #PF01582.15 TIR domain #	-	-	LSE0012 A Apoptotic ATPase, disease resistance determinant T Signal transduction mechanisms	-
Sarc_002018-T1	locus=LA2157_chr01:80949219:80952747:- Sperm-associated antigen 1 OS=Homo sapiens GN=SPAG1 PE=1 SV=3	PF00515.23 Tetratricopeptide repeat #PF13414.1 TPR repeat #PF07719.12 Tetratricopeptide repeat #	-	-	-	-
Sarc_002019-T1	locus=LA2157_chr01:80959371:80963320:- Uncharacterized protein At3g15000, mitochondrial OS=Arabidopsis thaliana GN=At3g15000 PE=1 SV=1	-	-	-	LSE0398 A DAG protein involved in chloroplast differentiation/palisade development and related proteins M Cell wall/membrane/envelope biogenesis	-
Sarc_002020-T1	locus=LA2157_chr01:80997299:80999454:- Exopolygalacturonase (Fragment) OS=Platanus acerifolia GN=plaa2 PE=1 SV=1	PF12708.2 Pectate lyase superfamily protein #PF00295.12 Glycosyl hydrolases family 28 #	-	-	TWOG0115 Endo-polygalacturonase R General function prediction only	CAE52833.1|GH28 41.73 369 208 4 34 398 8 373 3e-106 320
Sarc_002021-T1	locus=LA2157_chr01:81021770:81022609:- Anthocyanidin 3-O-glucoside 5-O-glucosyltransferase 1 OS=Perilla frutescens GN=PF3R4 PE=1 SV=1	-	-	-	-	-
Sarc_002022-T1	locus=LA2157_chr01:81034064:81035497:- Anthocyanidin 3-O-glucoside 5-O-glucosyltransferase 1 OS=Perilla frutescens GN=PF3R4 PE=1 SV=1	PF00201.13 UDP-glucoronosyl and UDP-glucosyl transferase #	-	-	KOG1192 UDP-glucuronosyl and UDP-glucosyl transferase GC Carbohydrate transport and metabolism;Energy production and conversion	BAG80537.1|GT1 73.56 469 117 2 11 473 1 468 0.0 725
Sarc_002023-T1	locus=LA2157_chr01:81039435:81047676:- Anthocyanidin 3-O-glucoside 5-O-glucosyltransferase 1 OS=Perilla frutescens GN=PF3R4 PE=1 SV=1	PF00201.13 UDP-glucoronosyl and UDP-glucosyl transferase #	-	-	KOG1192 UDP-glucuronosyl and UDP-glucosyl transferase GC Carbohydrate transport and metabolism;Energy production and conversion	BAG80537.1|GT1 74.30 467 113 2 1 461 1 466 0.0 732
Sarc_002024-T1	locus=LA2157_chr01:81061461:81062163:- Anthocyanidin 3-O-glucoside 5-O-glucosyltransferase OS=Verbena hybrida GN=HGT8 PE=2 SV=1	-	-	-	-	CBD06362.1|GT1 48.51 235 59 4 1 174 233 466 4e-65 208
Sarc_002025-T1	locus=LA2157_chr01:81078580:81079544:- Anthocyanidin 3-O-glucoside 5-O-glucosyltransferase OS=Verbena hybrida GN=HGT8 PE=2 SV=1	-	-	-	-	BAG80537.1|GT1 64.14 145 46 1 13 151 156 300 5e-54 182
Sarc_002026-T1	-	-	-	-	-	-
Sarc_002027-T1	-	-	-	-	-	-
Sarc_002028-T1	-	-	-	-	-	-
Sarc_002029-T1	-	-	-	-	-	-
Sarc_002030-T1	-	-	-	-	-	-
Sarc_002031-T1	-	-	-	-	-	-
Sarc_002032-T1	-	-	-	-	-	-
Sarc_002033-T1	-	PF06839.7 GRF zinc finger #	-	-	-	-
Sarc_002034-T1	-	-	-	-	-	-
Sarc_002035-T1	-	-	-	-	-	-
Sarc_002036-T1	-	-	-	-	-	-
Sarc_002037-T1	-	-	-	-	-	-
Sarc_002038-T1	-	-	-	-	-	-
Sarc_002039-T1	-	-	-	-	-	-
Sarc_002040-T1	-	-	-	-	-	-
Sarc_002041-T1	locus=LA2157_chr01:81705767:81713625:+ Acyl-CoA dehydrogenase family member 10 OS=Mus musculus GN=Acad10 PE=2 SV=1	PF02770.14 Acyl-CoA dehydrogenase, middle domain #PF01636.18 Phosphotransferase enzyme family #PF08028.6 Acyl-CoA dehydrogenase, C-terminal domain #PF00441.19 Acyl-CoA dehydrogenase, C-terminal domain #PF02771.11 Acyl-CoA dehydrogenase, N-terminal domain #	-	-	KOG0141 Isovaleryl-CoA dehydrogenase EI Amino acid transport and metabolism;Lipid transport and metabolism	-
Sarc_002042-T1	-	-	-	-	-	-
Sarc_002043-T1	-	-	-	-	-	-
Sarc_002044-T1	-	-	-	-	-	-
Sarc_002045-T1	-	-	-	-	-	-
Sarc_002046-T1	-	-	-	-	-	-
Sarc_002047-T1	-	-	-	-	-	-
Sarc_002048-T1	-	-	-	-	-	-
Sarc_002049-T1	-	-	-	-	-	-
Sarc_002050-T1	-	-	-	-	-	-
Sarc_002051-T1	-	-	-	-	-	-
Sarc_002052-T1	-	-	-	-	-	-
Sarc_002053-T1	-	-	-	-	-	-
Sarc_002054-T1	locus=LA2157_chr01:82045991:82047725:+ Probable pectinesterase/pectinesterase inhibitor 58 OS=Arabidopsis thaliana GN=PME58 PE=2 SV=1	PF04043.10 Plant invertase/pectin methylesterase inhibitor #PF01095.14 Pectinesterase #	-	-	LSE0024 A Pectinesterase M Cell wall/membrane/envelope biogenesis	NP_198139.1|CE8 52.94 510 235 4 43 548 50 558 0.0 570
Sarc_002055-T1	locus=LA2157_chr01:82059238:82060896:- Pectinesterase OS=Petunia integrifolia GN=PPE1 PE=2 SV=1	PF01095.14 Pectinesterase #PF04043.10 Plant invertase/pectin methylesterase inhibitor #	-	-	LSE0024 A Pectinesterase M Cell wall/membrane/envelope biogenesis	CBC06979.1|CE8 63.23 378 135 3 175 552 1 374 1e-179 512
Sarc_002056-T1	locus=LA2157_chr01:82092360:82098778:- Probable pectinesterase/pectinesterase inhibitor 46 OS=Arabidopsis thaliana GN=PME46 PE=2 SV=1	PF01095.14 Pectinesterase #	-	-	-	-
Sarc_002057-T1	locus=LA2157_chr01:82104256:82105913:- Pectinesterase OS=Petunia integrifolia GN=PPE1 PE=2 SV=1	PF04043.10 Plant invertase/pectin methylesterase inhibitor #PF01095.14 Pectinesterase #	-	-	LSE0024 A Pectinesterase M Cell wall/membrane/envelope biogenesis	CBC06979.1|CE8 59.15 377 127 3 175 527 1 374 2e-164 472
Sarc_002058-T1	-	-	-	-	-	-
Sarc_002059-T1	locus=LA2157_chr01:82160402:82161304:- RING-H2 finger protein ATL2 OS=Arabidopsis thaliana GN=ATL2 PE=2 SV=2	PF12678.2 RING-H2 zinc finger #PF13923.1 Zinc finger, C3HC4 type (RING finger) #PF00097.20 Zinc finger, C3HC4 type (RING finger) #PF13920.1 Zinc finger, C3HC4 type (RING finger) #PF13639.1 Ring finger domain #PF14634.1 zinc-RING finger domain #	-	-	KOG0800 FOG: Predicted E3 ubiquitin ligase O Posttranslational modification, protein turnover, chaperones	-
Sarc_002060-T1	-	-	-	-	LSE1705 A Unnamed protein X --	-
Sarc_002061-T1	-	-	-	-	-	-
Sarc_002062-T1	locus=LA2157_chr01:82271133:82273658:+ Bifunctional epoxide hydrolase 2 OS=Rattus norvegicus GN=Ephx2 PE=1 SV=1	PF12697.2 Alpha/beta hydrolase family #PF00561.15 alpha/beta hydrolase fold #PF12695.2 Alpha/beta hydrolase family #	-	-	KOG4178 Soluble epoxide hydrolase I Lipid transport and metabolism	-
Sarc_002063-T1	locus=LA2157_chr01:82274626:82275792:+ Bifunctional epoxide hydrolase 2 OS=Rattus norvegicus GN=Ephx2 PE=1 SV=1	PF00561.15 alpha/beta hydrolase fold #PF12146.3 Putative lysophospholipase #PF12697.2 Alpha/beta hydrolase family #PF12695.2 Alpha/beta hydrolase family #	-	-	KOG4178 Soluble epoxide hydrolase I Lipid transport and metabolism	-
Sarc_002064-T1	locus=LA2157_chr01:82285390:82286494:+ Bifunctional epoxide hydrolase 2 OS=Sus scrofa GN=EPHX2 PE=2 SV=1	PF12695.2 Alpha/beta hydrolase family #PF00561.15 alpha/beta hydrolase fold #PF12146.3 Putative lysophospholipase #PF12697.2 Alpha/beta hydrolase family #	-	-	KOG4178 Soluble epoxide hydrolase I Lipid transport and metabolism	-
Sarc_002065-T1	locus=LA2157_chr01:82287230:82293162:- Acylpyruvase FAHD1, mitochondrial OS=Dictyostelium discoideum GN=fahd1 PE=3 SV=1	PF01557.13 Fumarylacetoacetate (FAA) hydrolase family #	-	-	KOG1535 Predicted fumarylacetoacetate hydralase R General function prediction only	-
Sarc_002066-T1	locus=LA2157_chr01:82297598:82309839:- Protein GAMETE EXPRESSED 2 OS=Arabidopsis thaliana GN=GEX2 PE=2 SV=1	PF00319.13 SRF-type transcription factor (DNA-binding and dimerisation domain) #PF00630.14 Filamin/ABP280 repeat #	-	-	-	-
Sarc_002067-T1	locus=LA2157_chr01:82338567:82344462:- Lipoamide acyltransferase component of branched-chain alpha-keto acid dehydrogenase complex, mitochondrial OS=Arabidopsis thaliana GN=BCE2 PE=1 SV=1	PF00364.17 Biotin-requiring enzyme #PF02817.12 e3 binding domain #PF00198.18 2-oxoacid dehydrogenases acyltransferase (catalytic domain) #	-	-	KOG0559 Dihydrolipoamide succinyltransferase (2-oxoglutarate dehydrogenase, E2 subunit) C Energy production and conversion	-
Sarc_002068-T1	-	-	-	-	-	-
Sarc_002069-T1	-	-	-	-	-	-
Sarc_002070-T1	locus=LA2157_chr01:82435378:82436961:+ MATE efflux family protein 5 OS=Arabidopsis thaliana GN=DTXL1 PE=3 SV=1	PF01554.13 MatE #	-	-	KOG1347 Uncharacterized membrane protein, predicted efflux pump R General function prediction only	-
Sarc_002071-T1	-	PF04570.9 Protein of unknown function (DUF581) #	-	-	-	-
Sarc_002072-T1	locus=LA2157_chr01:82498347:82501939:- Dynein light chain 2, cytoplasmic OS=Rattus norvegicus GN=Dynll2 PE=1 SV=1	PF01221.13 Dynein light chain type 1 #	-	-	KOG3430 Dynein light chain type 1 Z Cytoskeleton	-
Sarc_002073-T1	locus=LA2157_chr01:82505383:82512551:- Fanconi anemia group I protein OS=Homo sapiens GN=FANCI PE=1 SV=4	PF14678.1 FANCI solenoid 4 #PF14676.1 FANCI solenoid 2 #PF14680.1 FANCI helical domain 2 #PF14679.1 FANCI helical domain 1 #PF14675.1 FANCI solenoid 1 #	-	-	KOG4553 Uncharacterized conserved protein S Function unknown	-
Sarc_002074-T1	locus=LA2157_chr01:82538957:82540132:+ Squamosa promoter-binding-like protein 12 OS=Arabidopsis thaliana GN=SPL12 PE=1 SV=1	PF03110.9 SBP domain #	-	-	LSE1212 A Unnamed protein X --	-
Sarc_002075-T1	locus=LA2157_chr01:82546529:82554624:+ Glyoxysomal fatty acid beta-oxidation multifunctional protein MFP-a OS=Cucumis sativus PE=1 SV=1	PF02737.13 3-hydroxyacyl-CoA dehydrogenase, NAD binding domain #PF00725.17 3-hydroxyacyl-CoA dehydrogenase, C-terminal domain #PF00378.15 Enoyl-CoA hydratase/isomerase family #	-	-	KOG1679 Enoyl-CoA hydratase I Lipid transport and metabolism	-
Sarc_002076-T1	locus=LA2157_chr01:82628683:82629478:- Phylloplanin OS=Nicotiana tabacum PE=1 SV=1	PF01190.12 Pollen proteins Ole e I like #	-	-	LSE1582 A Unnamed protein X --	-
Sarc_002077-T1	-	-	-	-	-	-
Sarc_002078-T1	locus=LA2157_chr01:82636551:82645707:+ Eukaryotic translation initiation factor 2 subunit 3 OS=Rattus norvegicus GN=Eif2s3 PE=1 SV=2	PF09173.6 Initiation factor eIF2 gamma, C terminal #PF03144.20 Elongation factor Tu domain 2 #PF00009.22 Elongation factor Tu GTP binding domain #	-	-	KOG0460 Mitochondrial translation elongation factor Tu J Translation, ribosomal structure and biogenesis	-
Sarc_002079-T1	locus=LA2157_chr01:82647119:82649895:- UDP-glucuronic acid decarboxylase 4 OS=Arabidopsis thaliana GN=UXS4 PE=2 SV=1	PF04321.12 RmlD substrate binding domain #PF01370.16 NAD dependent epimerase/dehydratase family #	-	-	KOG1429 dTDP-glucose 4-6-dehydratase/UDP-glucuronic acid decarboxylase GM Carbohydrate transport and metabolism;Cell wall/membrane/envelope biogenesis	-
Sarc_002080-T1	locus=LA2157_chr01:82649982:82650663:- UDP-glucuronic acid decarboxylase 4 OS=Arabidopsis thaliana GN=UXS4 PE=2 SV=1	PF01073.14 3-beta hydroxysteroid dehydrogenase/isomerase family #PF01370.16 NAD dependent epimerase/dehydratase family #	-	-	KOG1429 dTDP-glucose 4-6-dehydratase/UDP-glucuronic acid decarboxylase GM Carbohydrate transport and metabolism;Cell wall/membrane/envelope biogenesis	-
Sarc_002081-T1	-	PF04588.8 Hypoxia induced protein conserved region #	-	-	LSE1727 A Unnamed protein X --	-
Sarc_002082-T1	locus=LA2157_chr01:82663964:82664710:+ MADS-box protein FLOWERING LOCUS C OS=Arabidopsis thaliana GN=FLC PE=2 SV=1	PF00319.13 SRF-type transcription factor (DNA-binding and dimerisation domain) #	-	-	-	-
Sarc_002083-T1	locus=LA2157_chr01:82665079:82672935:- Putative E3 ubiquitin-protein ligase LIN-1 OS=Lotus japonicus GN=CERBERUS PE=2 SV=2	PF00400.27 WD domain, G-beta repeat #	-	-	-	-
Sarc_002084-T1	-	-	-	-	-	-
Sarc_002085-T1	locus=LA2157_chr01:82707561:82708652:- Chaperone protein dnaJ 49 OS=Arabidopsis thaliana GN=ATJ49 PE=2 SV=2	PF09320.6 Domain of unknown function (DUF1977) #PF00226.26 DnaJ domain #	-	-	KOG0714 Molecular chaperone (DnaJ superfamily) O Posttranslational modification, protein turnover, chaperones	-
Sarc_002086-T1	locus=LA2157_chr01:82711286:82712818:- Cyclin-dependent kinase D-1 OS=Oryza sativa subsp. japonica GN=CDKD-1 PE=1 SV=1	-	-	-	-	-
Sarc_002087-T1	locus=LA2157_chr01:82727411:82727810:+ Flowering-promoting factor 1-like protein 3 OS=Oryza sativa subsp. japonica GN=Os02g0460200 PE=2 SV=1	-	-	-	LSE1505 A Unnamed protein X --	-
Sarc_002088-T1	-	-	-	-	-	-
Sarc_002089-T1	locus=LA2157_chr01:82752245:82753510:- Universal stress protein A-like protein OS=Arabidopsis thaliana GN=At3g01520 PE=1 SV=2	PF00582.21 Universal stress protein family #	-	-	TWOG0093 FOG: USPA domain T Signal transduction mechanisms	-
Sarc_002090-T1	-	-	-	-	-	-
Sarc_002091-T1	locus=LA2157_chr01:82762339:82769927:+ Kinesin-like protein KIF2C OS=Macaca fascicularis GN=KIF2C PE=2 SV=1	PF00225.18 Kinesin motor domain #	-	-	KOG0247 Kinesin-like protein Z Cytoskeleton	-
Sarc_002092-T1	locus=LA2157_chr01:82771181:82784445:- Ubiquitin-like-specific protease ESD4 OS=Arabidopsis thaliana GN=ESD4 PE=1 SV=1	PF02902.14 Ulp1 protease family, C-terminal catalytic domain #	-	-	KOG0778 Protease, Ulp1 family O Posttranslational modification, protein turnover, chaperones	-
Sarc_002093-T1	locus=LA2157_chr01:82815884:82816836:+ 40S ribosomal protein S21-2 OS=Arabidopsis thaliana GN=RPS21C PE=2 SV=2	PF01249.13 Ribosomal protein S21e #	-	-	KOG3486 40S ribosomal protein S21 J Translation, ribosomal structure and biogenesis	-
Sarc_002094-T1	locus=LA2157_chr01:82824624:82826734:+ WAT1-related protein At3g30340 OS=Arabidopsis thaliana GN=At3g30340 PE=2 SV=1	PF00892.15 EamA-like transporter family #	-	-	LSE0148 A Nodulin-like protein R General function prediction only	-
Sarc_002095-T1	-	-	-	-	LSE2065 A Unnamed protein X --	-
Sarc_002096-T1	locus=LA2157_chr01:82866455:82868697:+ Probable protein phosphatase 2C 40 OS=Arabidopsis thaliana GN=At3g16560 PE=2 SV=1	PF00481.16 Protein phosphatase 2C #	-	-	KOG0700 Protein phosphatase 2C/pyruvate dehydrogenase (lipoamide) phosphatase T Signal transduction mechanisms	-
Sarc_002097-T1	locus=LA2157_chr01:82886914:82888097:- Copper transport protein CCH OS=Arabidopsis thaliana GN=CCH PE=1 SV=1	PF00403.21 Heavy-metal-associated domain #	-	-	KOG1603 Copper chaperone P Inorganic ion transport and metabolism	-
Sarc_002098-T1	-	-	-	-	-	-
Sarc_002099-T1	-	-	-	-	-	-
Sarc_002100-T1	-	-	-	-	-	-
Sarc_002101-T1	-	-	-	-	-	-
Sarc_002102-T1	locus=LA2157_chr01:82943285:82943806:+ Putative lipid-transfer protein DIR1 OS=Arabidopsis thaliana GN=DIR1 PE=1 SV=1	PF14368.1 Probable lipid transfer #PF00234.17 Protease inhibitor/seed storage/LTP family #	-	-	-	-
Sarc_002103-T1	-	PF09331.6 Domain of unknown function (DUF1985) #	-	-	-	-
Sarc_002104-T1	locus=LA2157_chr01:82972756:82977584:+ Vesicle-associated membrane protein 724 OS=Arabidopsis thaliana GN=VAMP724 PE=2 SV=2	PF13774.1 Regulated-SNARE-like domain #PF00957.16 Synaptobrevin #	-	-	KOG0859 Synaptobrevin/VAMP-like protein U Intracellular trafficking, secretion, and vesicular transport	-
Sarc_002105-T1	locus=LA2157_chr01:83013725:83014045:- Flowering-promoting factor 1-like protein 3 OS=Oryza sativa subsp. japonica GN=Os02g0460200 PE=2 SV=1	-	-	-	LSE1505 A Unnamed protein X --	-
Sarc_002106-T1	-	-	-	-	-	-
Sarc_002107-T1	-	-	-	-	-	-
Sarc_002108-T1	locus=LA2157_chr01:83061073:83061393:- Flowering-promoting factor 1-like protein 3 OS=Oryza sativa subsp. japonica GN=Os02g0460200 PE=2 SV=1	-	-	-	LSE1505 A Unnamed protein X --	-
Sarc_002109-T1	locus=LA2157_chr01:83068921:83069238:- Flowering-promoting factor 1-like protein 3 OS=Oryza sativa subsp. japonica GN=Os02g0460200 PE=2 SV=1	-	-	-	LSE1505 A Unnamed protein X --	-
Sarc_002110-T1	-	-	-	-	-	-
Sarc_002111-T1	-	PF06839.7 GRF zinc finger #	-	-	-	-
Sarc_002112-T1	locus=LA2157_chr01:83107906:83111459:- Uridine nucleosidase 1 OS=Arabidopsis thaliana GN=URH1 PE=1 SV=2	-	-	-	-	-
Sarc_002113-T1	locus=LA2157_chr01:83119174:83123059:+ Shaggy-related protein kinase iota OS=Arabidopsis thaliana GN=ASK9 PE=2 SV=1	-	-	-	KOG0658 Glycogen synthase kinase-3 G Carbohydrate transport and metabolism	-
Sarc_002114-T1	-	PF00168.25 C2 domain #	-	-	LSE1255 A Unnamed protein X --	-
Sarc_002115-T1	-	-	-	-	-	-
Sarc_002116-T1	-	-	-	-	-	-
Sarc_002117-T1	locus=LA2157_chr01:83183260:83184375:+ F-box protein CPR30 OS=Arabidopsis thaliana GN=CPR30 PE=1 SV=2	PF00646.28 F-box domain #	-	-	LSE0005 A F-box domain R General function prediction only	-
Sarc_002118-T1	locus=LA2157_chr01:83186330:83189505:- Probable inactive receptor kinase At1g48480 OS=Arabidopsis thaliana GN=RKL1 PE=1 SV=1	PF00560.28 Leucine Rich Repeat #PF12799.2 Leucine Rich repeats (2 copies) #PF00069.20 Protein kinase domain #PF13855.1 Leucine rich repeat #PF08263.7 Leucine rich repeat N-terminal domain #PF07714.12 Protein tyrosine kinase #	-	-	LSE0034 A Protein kinase, contains EGF domain T Signal transduction mechanisms	CAB80139.1|CE6 26.97 712 362 20 44 605 52 755 2e-33 138
Sarc_002119-T1	locus=LA2157_chr01:83193237:83194751:- Putative F-box/LRR-repeat protein At3g18150 OS=Arabidopsis thaliana GN=At3g18150 PE=4 SV=2	-	-	-	-	-
Sarc_002120-T1	locus=LA2157_chr01:83199064:83200173:- F-box/kelch-repeat protein At3g23880 OS=Arabidopsis thaliana GN=At3g23880 PE=2 SV=1	PF00646.28 F-box domain #PF12937.2 F-box-like #	-	-	LSE0004 A F-box domain R General function prediction only	-
Sarc_002121-T1	-	-	-	-	-	-
Sarc_002122-T1	-	-	-	-	-	-
Sarc_002123-T1	locus=LA2157_chr01:83213091:83215858:- Putative oxidoreductase GLYR1 OS=Danio rerio GN=glyr1 PE=2 SV=1	PF00855.12 PWWP domain #	-	-	LSE0304 A PWWP domain protein R General function prediction only	-
Sarc_002124-T1	locus=LA2157_chr01:83234755:83240492:+ Mitochondrial thiamine pyrophosphate carrier OS=Bos taurus GN=SLC25A19 PE=2 SV=1	PF00153.22 Mitochondrial carrier protein #	-	-	KOG0762 Mitochondrial carrier protein C Energy production and conversion	-
Sarc_002125-T1	-	-	-	-	-	-
[truncated: 31,491 more rows]
