# Supplementary material for: Chromosome‐scale genome assembly‐assisted identification of Mi‐9 gene in Solanum arcanum accession LA2157, conferring heat‐stable resistance to Meloidogyne incognita
Source: Plant Biotechnol J. 2023 Apr 19;21(7):1496–509. doi: 10.1111/pbi.14055 (PMC10281608; doi:10.1111/pbi.14055)
Supplement: Supplementary file 2 — Table S1 Nanopore raw data and final assembled data of LA2157 genome. Table S2 Statistics of the LA2157 genome assembly and comparison with S. lycopersicum Heinz 1706 and S. pimpinellifolium LA2093. Table S3 The gene function annotation of LA1257. Table S4 Collinearity analysis between LA2157 and two susceptible species (Heinz 1706 and LA2093). Table S5 The genetic locus of NBS‐LRR genes in LA2157. Table S6 NBS‐LRR genes identified from the genome of LA2157, S. pimpinellifolium LA2093 and S. lycopersicum (Sly). Table S7 The gene function annotation of candidate Sarc_034200 region. Table S8 NBS‐LRR genes identified from706 kb region of LA2157, S. pimpinellifolium LA2093 and S. lycopersicum Heinz 1706. Table S9 Primes for silenced fragments of Sarc_034200 candidate genes. Table S10 qPCR primers for detection of the efficiency of gene silencing. Table S11 Primers for detection of Sarc_034200 T0 generation transgenic plants. [file PBI-21-1496-s001.zip › Supplementary materials-Table.S7.xlsx]

## Sheet: Table S7
Table S7 The gene function annotation of candidate Sarc_034200 region
geneid	SWISSPROT	PFAM	KEGG	Go	Cog	CAZ
Sarc_034238	locus=LA2157_chr12:52503994:52510926:+ Casein kinase I isoform delta-like OS=Arabidopsis thaliana GN=At4g26100 PE=2 SV=2	PF00069.20 Protein kinase domain #PF07714.12 Protein tyrosine kinase #	-	-	KOG1165 Casein kinase (serine/threonine/tyrosine protein kinase) T Signal transduction mechanisms	-
Sarc_034237	locus=LA2157_chr12:52493160:52500228:+ Serine/threonine-protein kinase 38-like OS=Homo sapiens GN=STK38L PE=1 SV=3	PF07714.12 Protein tyrosine kinase #PF00069.20 Protein kinase domain #	-	-	KOG0595 Serine/threonine-protein kinase involved in autophagy OUT Posttranslational modification, protein turnover, chaperones;Intracellular trafficking, secretion, and vesicular transport;Signal transduction mechanisms	-
Sarc_034236	locus=LA2157_chr12:52484948:52488077:+ Uncharacterized protein At1g03900 OS=Arabidopsis thaliana GN=At1g03900 PE=2 SV=1	PF07933.9 Protein of unknown function (DUF1681) #	-	-	KOG2500 Uncharacterized conserved protein S Function unknown	-
Sarc_034235	locus=LA2157_chr12:52477839:52483282:- Serine/threonine-protein kinase 19 OS=Homo sapiens GN=STK19 PE=1 SV=2	PF10494.4 Serine-threonine protein kinase 19 #	-	-	-	-
Sarc_034234	locus=LA2157_chr12:52447010:52453081:- Protein CUP-SHAPED COTYLEDON 3 OS=Arabidopsis thaliana GN=NAC031 PE=1 SV=1	PF02365.10 No apical meristem (NAM) protein #	-	-	LSE0117 A No apical meristem (NAM) developmental protein and related proteins S Function unknown	-
Sarc_034233	-	-	-	-	-	-
Sarc_034232	-	-	-	-	-	-				-
Sarc_034231	locus=LA2157_chr12:52366832:52370632:+ Putative late blight resistance protein homolog R1B-14 OS=Solanum demissum GN=R1B-14 PE=3 SV=1	PF13173.1 AAA domain #PF00931.17 NB-ARC domain #PF13401.1 AAA domain #	-	-	KOG4658 Apoptotic ATPase T Signal transduction mechanisms	-
Sarc_034230	locus=LA2157_chr12:52352113:52357981:- Probable ubiquitin-conjugating enzyme E2 23 OS=Arabidopsis thaliana GN=UBC23 PE=3 SV=1	-	-	-	KOG0895 Ubiquitin-conjugating enzyme O Posttranslational modification, protein turnover, chaperones	-
Sarc_034229	-	-	-	-	-	-
Sarc_034228	locus=LA2157_chr12:52340936:52344778:+ Putative late blight resistance protein homolog R1B-14 OS=Solanum demissum GN=R1B-14 PE=3 SV=1	PF12799.2 Leucine Rich repeats (2 copies) #PF00931.17 NB-ARC domain #	-	-	KOG4658 Apoptotic ATPase T Signal transduction mechanisms	-
Sarc_034227	locus=LA2157_chr12:52329422:52329727:+ Glutaredoxin-C13 OS=Arabidopsis thaliana GN=GRXC13 PE=3 SV=1	PF00462.19 Glutaredoxin #	-	-	KOG1752 Glutaredoxin and related proteins O Posttranslational modification, protein turnover, chaperones	-
Sarc_034226	locus=LA2157_chr12:52312761:52313069:+ Glutaredoxin-C11 OS=Arabidopsis thaliana GN=GRXC11 PE=3 SV=1	PF00462.19 Glutaredoxin #	-	-	KOG1752 Glutaredoxin and related proteins O Posttranslational modification, protein turnover, chaperones	-
Sarc_034225	locus=LA2157_chr12:52306678:52310131:+ Zinc finger CCCH domain-containing protein 32 OS=Arabidopsis thaliana GN=At2g47850 PE=2 SV=2	PF00642.19 Zinc finger C-x8-C-x5-C-x3-H type (and similar) #	-	-	KOG1677 CCCH-type Zn-finger protein R General function prediction only	-
Sarc_034224	locus=LA2157_chr12:52284339:52292302:- Peroxisome biogenesis protein 6 OS=Arabidopsis thaliana GN=PEX6 PE=1 SV=1	PF13191.1 AAA ATPase domain #PF13207.1 AAA domain #PF00004.24 ATPase family associated with various cellular activities (AAA) #PF05496.7 Holliday junction DNA helicase ruvB N-terminus #PF13671.1 AAA domain #PF13401.1 AAA domain #	-	-	KOG0734 AAA+-type ATPase containing the peptidase M41 domain O Posttranslational modification, protein turnover, chaperones	-
Sarc_034223	locus=LA2157_chr12:52271810:52279893:- Dentin sialophosphoprotein OS=Homo sapiens GN=DSPP PE=1 SV=2	-	-	-	LSE4168 A Unnamed protein X --	-
Sarc_034222	locus=LA2157_chr12:52246842:52252773:+ Cullin-1 OS=Arabidopsis thaliana GN=CUL1 PE=1 SV=1	PF10557.4 Cullin protein neddylation domain #PF00888.17 Cullin family #	-	-	KOG2285 E3 ubiquitin ligase, Cullin 1 component O Posttranslational modification, protein turnover, chaperones	-
Sarc_034221	locus=LA2157_chr12:52239233:52244541:+ tRNA (guanine-N(7)-)-methyltransferase subunit WDR4 OS=Danio rerio GN=wdr4 PE=2 SV=2	PF00400.27 WD domain, G-beta repeat #	-	-	KOG3914 WD repeat protein WDR4 S Function unknown	-
Sarc_034220	locus=LA2157_chr12:52237063:52238100:+ F-box/kelch-repeat protein SKIP30 OS=Arabidopsis thaliana GN=SKIP30 PE=1 SV=2	PF13418.1 Galactose oxidase, central domain #PF07646.10 Kelch motif #PF13854.1 Kelch motif #PF13415.1 Galactose oxidase, central domain #PF13964.1 Kelch motif #PF01344.20 Kelch motif #	-	-	KOG1072 FOG: Kelch repeat R General function prediction only	-
Sarc_034219	-	-	-	-	-	-
Sarc_034218	-	-	-	-	-	-
Sarc_034217	-	-	-	-	-	-
Sarc_034216	-	-	-	-	-	-
Sarc_034215	locus=LA2157_chr12:52178668:52181703:- Major pollen allergen Ole e 6 OS=Olea europaea GN=OLE6 PE=1 SV=1	PF09253.5 Pollen allergen ole e 6 #	-	-	-	-
Sarc_034214	locus=LA2157_chr12:52174048:52175044:- Major pollen allergen Ole e 6 OS=Olea europaea GN=OLE6 PE=1 SV=1	PF09253.5 Pollen allergen ole e 6 #	-	-	-	-
Sarc_034213	locus=LA2157_chr12:52167453:52172018:- Protein TolB OS=Pelobacter carbinolicus (strain DSM 2380 / Gra Bd 1) GN=tolB PE=3 SV=2	PF00930.16 Dipeptidyl peptidase IV (DPP IV) N-terminal region #PF07676.7 WD40-like Beta Propeller Repeat #PF09253.5 Pollen allergen ole e 6 #	-	-	TWOG0245 Unnamed protein X --	-
Sarc_034212	locus=LA2157_chr12:52162820:52164614:+ Probable WRKY transcription factor 21 OS=Arabidopsis thaliana GN=WRKY21 PE=2 SV=1	PF03106.10 WRKY DNA -binding domain #PF10533.4 Plant zinc cluster domain #	-	-	LSE0036 A WRKY superfamily transcription factors KT Transcription;Signal transduction mechanisms	-
Sarc_034211	locus=LA2157_chr12:52152872:52158875:+ E3 ubiquitin protein ligase DRIP2 OS=Arabidopsis thaliana GN=DRIP2 PE=1 SV=1	PF13923.1 Zinc finger, C3HC4 type (RING finger) #	-	-	KOG2660 Locus-specific chromosome binding proteins S Function unknown	-
Sarc_034210	locus=LA2157_chr12:52147977:52150677:+ Auxin-responsive protein IAA16 OS=Arabidopsis thaliana GN=IAA16 PE=1 SV=1	PF02309.11 AUX/IAA family #	-	-	LSE0302 A Auxin-inducible protein TR Signal transduction mechanisms;General function prediction only	-
Sarc_034209	locus=LA2157_chr12:52138464:52139553:- Auxin-induced protein 22D OS=Vigna radiata var. radiata GN=AUX22D PE=2 SV=1	PF02309.11 AUX/IAA family #	-	-	LSE0302 A Auxin-inducible protein TR Signal transduction mechanisms;General function prediction only	-
Sarc_034208	-	-	-	-	-	-
Sarc_034207	-	-	-	-	-	-
Sarc_034206	locus=LA2157_chr12:52046875:52068121:- Myosin-9 OS=Arabidopsis thaliana GN=XI-C PE=2 SV=1	PF00063.16 Myosin head (motor domain) #PF00612.22 IQ calmodulin-binding motif #PF02736.14 Myosin N-terminal SH3-like domain #PF01843.14 DIL domain #	-	-	KOG0163 Myosin class VI heavy chain Z Cytoskeleton	ABQ08059.1|GT2 37.41 540 266 8 96 570 4 536 4e-92 333
Sarc_034205	locus=LA2157_chr12:52041511:52044820:+ Bet1-like SNARE 1-1 OS=Arabidopsis thaliana GN=BET11 PE=1 SV=1	PF05739.14 SNARE domain #	-	-	KOG3385 V-SNARE U Intracellular trafficking, secretion, and vesicular transport	-
Sarc_034204	locus=LA2157_chr12:52037329:52040245:+ CDT1-like protein a, chloroplastic OS=Arabidopsis thaliana GN=CDT1A PE=1 SV=1	PF08839.6 DNA replication factor CDT1 like #	-	-	KOG4762 DNA replication factor L Replication, recombination and repair	-
Sarc_034203	locus=LA2157_chr12:52025946:52033083:- Probable E3 ubiquitin-protein ligase XBOS34 OS=Oryza sativa subsp. japonica GN=XBOS34 PE=2 SV=1	PF12796.2 Ankyrin repeats (3 copies) #PF13857.1 Ankyrin repeats (many copies) #PF13637.1 Ankyrin repeats (many copies) #PF13606.1 Ankyrin repeat #PF00023.25 Ankyrin repeat #PF13920.1 Zinc finger, C3HC4 type (RING finger) #	-	-	LSE0594 A Predicted E3 ubiquitin ligase O Posttranslational modification, protein turnover, chaperones	-
Sarc_034202	locus=LA2157_chr12:52016794:52024395:+ Probable lysine-specific demethylase JMJ14 OS=Arabidopsis thaliana GN=JMJ14 PE=1 SV=1	PF02373.17 JmjC domain, hydroxylase #PF02375.12 jmjN domain #PF02928.11 C5HC2 zinc finger #	-	-	KOG0958 DNA damage-responsive repressor GIS1/RPH1, jumonji superfamily L Replication, recombination and repair	-
Sarc_034201	locus=LA2157_chr12:52000544:52004375:- Putative late blight resistance protein homolog R1B-14 OS=Solanum demissum GN=R1B-14 PE=3 SV=1	PF13173.1 AAA domain #PF00931.17 NB-ARC domain #PF13401.1 AAA domain #	-	-	KOG4658 Apoptotic ATPase T Signal transduction mechanisms	-
Sarc_034200	locus=LA2157_chr12:51986011:51989631:- Putative late blight resistance protein homolog R1B-14 OS=Solanum demissum GN=R1B-14 PE=3 SV=1	PF00931.17 NB-ARC domain #	-	-	KOG4658 Apoptotic ATPase T Signal transduction mechanisms	-
Sarc_034199	-	-	-	-	-	-
Sarc_034198	locus=LA2157_chr12:51969165:51972110:- Putative late blight resistance protein homolog R1B-14 OS=Solanum demissum GN=R1B-14 PE=3 SV=1	PF13173.1 AAA domain #PF00931.17 NB-ARC domain #PF13401.1 AAA domain #	-	-	KOG4658 Apoptotic ATPase T Signal transduction mechanisms	-
Sarc_034197	-	-	-	-	-	-
Sarc_034196	locus=LA2157_chr12:51957178:51961008:- Putative late blight resistance protein homolog R1B-14 OS=Solanum demissum GN=R1B-14 PE=3 SV=1	PF00931.17 NB-ARC domain #PF13173.1 AAA domain #PF13401.1 AAA domain #	-	-	KOG4658 Apoptotic ATPase T Signal transduction mechanisms	-
Sarc_034195	-	-	-	-	-	-
Sarc_034194	locus=LA2157_chr12:51942855:51943967:- Putative late blight resistance protein homolog R1B-23 OS=Solanum demissum GN=R1B-23 PE=3 SV=1	PF00931.17 NB-ARC domain #	-	-	-	-
Sarc_034193	locus=LA2157_chr12:51935331:51942691:- Putative late blight resistance protein homolog R1B-17 OS=Solanum demissum GN=R1B-17 PE=3 SV=1	PF00931.17 NB-ARC domain #	-	-	KOG4658 Apoptotic ATPase T Signal transduction mechanisms	-
Sarc_034192	locus=LA2157_chr12:51934390:51934836:+ Protein TRANSPORT INHIBITOR RESPONSE 1 OS=Arabidopsis thaliana GN=TIR1 PE=1 SV=2	-	-	-	KOG1947 Leucine rich repeat proteins, some proteins contain F-box R General function prediction only	-
Sarc_034191	locus=LA2157_chr12:51930816:51933808:+ Protein TRANSPORT INHIBITOR RESPONSE 1 OS=Arabidopsis thaliana GN=TIR1 PE=1 SV=2	-	-	-	KOG1947 Leucine rich repeat proteins, some proteins contain F-box R General function prediction only	-
Sarc_034190	locus=LA2157_chr12:51916976:51923074:- Sodium/hydrogen exchanger 2 OS=Arabidopsis thaliana GN=NHX2 PE=2 SV=2	PF00999.16 Sodium/hydrogen exchanger family #	-	-	KOG1966 Sodium/hydrogen exchanger protein P Inorganic ion transport and metabolism	-
Sarc_034188	-	-	-	-	-	-
Sarc_034185	locus=LA2157_chr12:51883105:51893147:- PAX-interacting protein 1 OS=Homo sapiens GN=PAXIP1 PE=1 SV=2	PF10539.4 Development and cell death domain #PF00533.21 BRCA1 C Terminus (BRCT) domain #	-	-	LSE0448 A Uncharacterized protein S Function unknown	-
Sarc_034184	locus=LA2157_chr12:51877513:51881401:+ U1 small nuclear ribonucleoprotein C-2 OS=Sorghum bicolor GN=Sb04g028260 PE=3 SV=1	PF06220.7 U1 zinc finger #	-	-	KOG3454 U1 snRNP-specific protein C A RNA processing and modification	-
Sarc_034183	locus=LA2157_chr12:51866998:51869525:- Gibberellin receptor GID1B OS=Arabidopsis thaliana GN=GID1B PE=1 SV=1	PF07859.8 alpha/beta hydrolase fold #	-	-	KOG1515 Arylacetamide deacetylase V Defense mechanisms	NP_191860.1|CE10 79.24 342 70 1 1 341 1 342 0.0 551
Sarc_034182	locus=LA2157_chr12:51851687:51858065:- LEC14B protein OS=Lithospermum erythrorhizon PE=2 SV=1	PF00400.27 WD domain, G-beta repeat #	-	-	KOG0266 WD40 repeat-containing protein R General function prediction only	-
Sarc_034181	locus=LA2157_chr12:51848353:51849690:- Probable receptor-like protein kinase At5g20050 OS=Arabidopsis thaliana GN=At5g20050 PE=2 SV=1	PF00069.20 Protein kinase domain #PF07714.12 Protein tyrosine kinase #	-	-	LSE0055 A Protein kinase, contains TNFR domains T Signal transduction mechanisms	CAN76207.1|GT31 28.53 382 192 10 92 443 1245 1575 7e-29 122
Sarc_034177	locus=LA2157_chr12:51833827:51843187:+ Putative E3 ubiquitin-protein ligase RF298 OS=Arabidopsis thaliana GN=RF298 PE=2 SV=1	PF01501.15 Glycosyl transferase family 8 #PF13920.1 Zinc finger, C3HC4 type (RING finger) #	-	-	TWOG0252 Unnamed protein X --	ABD96888.1|GT8 72.82 298 79 2 32 327 30 327 6e-134 414
Sarc_034176	locus=LA2157_chr12:51828635:51833133:+ Probable acyl-activating enzyme 1, peroxisomal OS=Arabidopsis thaliana GN=AAE1 PE=2 SV=1	PF13193.1 AMP-binding enzyme C-terminal domain #PF00501.23 AMP-binding enzyme #	-	-	KOG1177 Long chain fatty acid acyl-CoA ligase I Lipid transport and metabolism	-
Sarc_034175	-	-	-	-	-	-
Sarc_034174	locus=LA2157_chr12:51808148:51815801:- Elongation factor Tu, mitochondrial OS=Arabidopsis thaliana GN=TUFA PE=1 SV=1	PF03144.20 Elongation factor Tu domain 2 #PF00009.22 Elongation factor Tu GTP binding domain #PF03143.12 Elongation factor Tu C-terminal domain #	-	-	KOG0459 Polypeptide release factor 3 J Translation, ribosomal structure and biogenesis	-
Sarc_034173	-	PF00403.21 Heavy-metal-associated domain #	-	-	-	-
Sarc_034172	locus=LA2157_chr12:51792124:51803221:- Mediator of RNA polymerase II transcription subunit 33A OS=Arabidopsis thaliana GN=MED33A PE=1 SV=1	-	-	-	LSE0108 A Predicted to be involved in plastid mRNA maturation and accumulation RA General function prediction only;RNA processing and modification	-
Sarc_034171	locus=LA2157_chr12:51790479:51791666:- Mediator of RNA polymerase II transcription subunit 33B OS=Arabidopsis thaliana GN=MED33B PE=1 SV=1	-	-	-	LSE0108 A Predicted to be involved in plastid mRNA maturation and accumulation RA General function prediction only;RNA processing and modification	-
Sarc_034170	locus=LA2157_chr12:51773732:51781965:+ DNA repair helicase UVH6 OS=Arabidopsis thaliana GN=UVH6 PE=1 SV=1	PF06777.6 Protein of unknown function (DUF1227) #PF13307.1 Helicase C-terminal domain #PF06733.10 DEAD_2 #	-	-	KOG1133 Helicase of the DEAD superfamily L Replication, recombination and repair	-
Sarc_034169	-	-	-	-	LSE1392 A Unnamed protein X --	-
Sarc_034168	locus=LA2157_chr12:51764095:51764700:+ Protein FANTASTIC FOUR 1 OS=Arabidopsis thaliana GN=FAF1 PE=2 SV=1	PF11250.3 Protein of unknown function (DUF3049) #	-	-	-	-
Sarc_034167	locus=LA2157_chr12:51761464:51762107:- ATP synthase subunit beta, chloroplastic OS=Solanum tuberosum GN=atpB PE=3 SV=1	PF00006.20 ATP synthase alpha/beta family, nucleotide-binding domain #	-	-	KOG1350 F0F1-type ATP synthase, beta subunit C Energy production and conversion	-
Sarc_034166	locus=LA2157_chr12:51760294:51761271:- ATP synthase epsilon chain, chloroplastic OS=Solanum tuberosum GN=atpE PE=3 SV=1	PF00006.20 ATP synthase alpha/beta family, nucleotide-binding domain #PF02823.11 ATP synthase, Delta/Epsilon chain, beta-sandwich domain #PF00306.22 ATP synthase alpha/beta chain, C terminal domain #PF00401.15 ATP synthase, Delta/Epsilon chain, long alpha-helix domain #	-	-	KOG1350 F0F1-type ATP synthase, beta subunit C Energy production and conversion	-
Sarc_034164	locus=LA2157_chr12:51756978:51757400:- NAD(P)H-quinone oxidoreductase subunit K, chloroplastic OS=Solanum tuberosum GN=ndhK PE=3 SV=3	PF01058.17 NADH ubiquinone oxidoreductase, 20 Kd subunit #	-	-	KOG1687 NADH-ubiquinone oxidoreductase, NUFS7/PSST/20 kDa subunit C Energy production and conversion	-
Sarc_034163	-	-	-	-	-	-
Sarc_034162	locus=LA2157_chr12:51735681:51736217:+ Nuclear transcription factor Y subunit B-5 OS=Arabidopsis thaliana GN=NFYB5 PE=2 SV=1	PF00808.18 Histone-like transcription factor (CBF/NF-Y) and archaeal histone #PF00125.19 Core histone H2A/H2B/H3/H4 #	-	-	KOG0869 CCAAT-binding factor, subunit A (HAP3) K Transcription	-
Sarc_034161	locus=LA2157_chr12:51721407:51722856:- Glutathione S-transferase OS=Hyoscyamus muticus PE=1 SV=1	PF13417.1 Glutathione S-transferase, N-terminal domain #PF13409.1 Glutathione S-transferase, N-terminal domain #PF13410.1 Glutathione S-transferase, C-terminal domain #PF00043.20 Glutathione S-transferase, C-terminal domain #PF02798.15 Glutathione S-transferase, N-terminal domain #	-	-	KOG0867 Glutathione S-transferase O Posttranslational modification, protein turnover, chaperones	-
Sarc_034160	locus=LA2157_chr12:51710566:51712296:- Glutathione S-transferase OS=Hyoscyamus muticus PE=1 SV=1	PF02798.15 Glutathione S-transferase, N-terminal domain #PF00043.20 Glutathione S-transferase, C-terminal domain #PF13410.1 Glutathione S-transferase, C-terminal domain #PF13417.1 Glutathione S-transferase, N-terminal domain #PF13409.1 Glutathione S-transferase, N-terminal domain #	-	-	KOG0867 Glutathione S-transferase O Posttranslational modification, protein turnover, chaperones	-
Sarc_034158	locus=LA2157_chr12:51705995:51708180:- Universal stress protein A-like protein OS=Arabidopsis thaliana GN=At3g01520 PE=1 SV=2	PF00582.21 Universal stress protein family #	-	-	TWOG0093 FOG: USPA domain T Signal transduction mechanisms	-
Sarc_034157	-	-	-	-	-	-
Sarc_034156	-	-	-	-	-	-
Sarc_034155	locus=LA2157_chr12:51661606:51675799:- Zinc finger CCCH domain-containing protein 31 OS=Arabidopsis thaliana GN=At2g47680 PE=2 SV=2	PF00642.19 Zinc finger C-x8-C-x5-C-x3-H type (and similar) #PF00271.26 Helicase conserved C-terminal domain #	-	-	KOG0923 mRNA splicing factor ATP-dependent RNA helicase A RNA processing and modification	-
Sarc_034154	locus=LA2157_chr12:51658910:51660696:+ Aspartic proteinase Asp1 OS=Oryza sativa subsp. japonica GN=ASP1 PE=2 SV=1	PF14543.1 Xylanase inhibitor N-terminal #PF00026.18 Eukaryotic aspartyl protease #PF14541.1 Xylanase inhibitor C-terminal #	-	-	KOG1339 Aspartyl protease O Posttranslational modification, protein turnover, chaperones	-
Sarc_034153	-	-	-	-	-	-
Sarc_034152	locus=LA2157_chr12:51577490:51581336:+ Aspartic proteinase Asp1 OS=Oryza sativa subsp. japonica GN=ASP1 PE=2 SV=1	PF00026.18 Eukaryotic aspartyl protease #PF14543.1 Xylanase inhibitor N-terminal #PF14541.1 Xylanase inhibitor C-terminal #	-	-	KOG1339 Aspartyl protease O Posttranslational modification, protein turnover, chaperones	-
Sarc_034151	-	-	-	-	-	-
Sarc_034150	locus=LA2157_chr12:51546748:51553551:- Magnesium/proton exchanger OS=Arabidopsis thaliana GN=MHX PE=2 SV=3	PF01699.19 Sodium/calcium exchanger protein #	-	-	KOG1306 Ca2+/Na+ exchanger NCX1 and related proteins PT Inorganic ion transport and metabolism;Signal transduction mechanisms	-
Sarc_034149	locus=LA2157_chr12:51538944:51539423:+ Uncharacterized protein At5g01610 OS=Arabidopsis thaliana GN=At5g01610 PE=1 SV=1	PF04398.7 Protein of unknown function, DUF538 #	-	-	LSE0025 A Male reproductive organ-specific protein S Function unknown	-
Sarc_034148	locus=LA2157_chr12:51528102:51537140:+ Glyoxysomal fatty acid beta-oxidation multifunctional protein MFP-a OS=Cucumis sativus PE=1 SV=1	PF00378.15 Enoyl-CoA hydratase/isomerase family #PF00725.17 3-hydroxyacyl-CoA dehydrogenase, C-terminal domain #PF02737.13 3-hydroxyacyl-CoA dehydrogenase, NAD binding domain #	-	-	KOG1680 Enoyl-CoA hydratase I Lipid transport and metabolism	-
Sarc_034147	locus=LA2157_chr12:51521854:51526242:- Bifunctional epoxide hydrolase 2 OS=Homo sapiens GN=EPHX2 PE=1 SV=2	PF12695.2 Alpha/beta hydrolase family #PF12697.2 Alpha/beta hydrolase family #PF00561.15 alpha/beta hydrolase fold #	-	-	KOG4178 Soluble epoxide hydrolase I Lipid transport and metabolism	-
Sarc_034146	locus=LA2157_chr12:51514805:51519998:+ Probable pectinesterase/pectinesterase inhibitor 7 OS=Arabidopsis thaliana GN=PME7 PE=2 SV=1	PF01095.14 Pectinesterase #	-	-	LSE0024 A Pectinesterase M Cell wall/membrane/envelope biogenesis	NP_563662.1|CE8 69.68 343 96 2 3 338 237 578 1e-179 511
Sarc_034145	-	-	-	-	-	-
Sarc_034144	locus=LA2157_chr12:51501734:51507168:- Pectinesterase OS=Actinidia deliciosa PE=1 SV=1	PF01095.14 Pectinesterase #PF04043.10 Plant invertase/pectin methylesterase inhibitor #	-	-	LSE0024 A Pectinesterase M Cell wall/membrane/envelope biogenesis	CBD18008.1|CE8 68.14 521 160 4 42 562 50 564 0.0 717
Sarc_034143	locus=LA2157_chr12:51495705:51499363:- Pectinesterase OS=Actinidia deliciosa PE=1 SV=1	PF01095.14 Pectinesterase #	-	-	LSE0024 A Pectinesterase M Cell wall/membrane/envelope biogenesis	CBD18008.1|CE8 80.53 262 51 0 2 263 303 564 5e-162 462
Sarc_034142	locus=LA2157_chr12:51492447:51494383:- Exopolygalacturonase clone GBGE184 OS=Arabidopsis thaliana GN=PGA3 PE=2 SV=1	PF00295.12 Glycosyl hydrolases family 28 #PF12708.2 Pectate lyase superfamily protein #	-	-	TWOG0115 Endo-polygalacturonase R General function prediction only	CBD13056.1|GH28 43.37 415 212 8 10 409 13 419 8e-112 335
Sarc_034141	locus=LA2157_chr12:51487611:51490224:- 60S ribosomal protein L19-1 OS=Arabidopsis thaliana GN=RPL19A PE=2 SV=1	PF01280.15 Ribosomal protein L19e #	-	-	KOG1696 60s ribosomal protein L19 J Translation, ribosomal structure and biogenesis	-
Sarc_034140	locus=LA2157_chr12:51440934:51485444:- Isoamylase 3, chloroplastic OS=Arabidopsis thaliana GN=ISA3 PE=1 SV=2	PF02922.13 Carbohydrate-binding module 48 (Isoamylase N-terminal domain) #PF00128.19 Alpha amylase, catalytic domain #	-	-	KOG0470 1,4-alpha-glucan branching enzyme/starch branching enzyme II G Carbohydrate transport and metabolism	ADD10143.1|GH13 81.54 547 100 1 216 762 1 546 0.0 922
Sarc_034139	locus=LA2157_chr12:51434405:51436988:+ Cation/H(+) antiporter 15 OS=Arabidopsis thaliana GN=CHX15 PE=2 SV=1	PF00999.16 Sodium/hydrogen exchanger family #	-	-	KOG1650 Predicted K+/H+-antiporter P Inorganic ion transport and metabolism	-
Sarc_034138	-	-	-	-	-	-
Sarc_034137	locus=LA2157_chr12:51394117:51403424:+ Diacylglycerol kinase 7 OS=Arabidopsis thaliana GN=DGK7 PE=1 SV=1	PF00609.14 Diacylglycerol kinase accessory domain #PF00781.19 Diacylglycerol kinase catalytic domain #	-	-	KOG0782 Predicted diacylglycerol kinase T Signal transduction mechanisms	-
Sarc_034136	locus=LA2157_chr12:51377111:51382391:+ ABC transporter B family member 21 OS=Arabidopsis thaliana GN=ABCB21 PE=1 SV=2	PF13304.1 AAA domain #PF13207.1 AAA domain #PF09818.4 Predicted ATPase of the ABC class #PF00664.18 ABC transporter transmembrane region #PF03193.11 Protein of unknown function, DUF258 #PF13555.1 P-loop containing region of AAA domain #PF00005.22 ABC transporter #PF13191.1 AAA ATPase domain #PF13401.1 AAA domain #PF02463.14 RecF/RecN/SMC N terminal domain #	-	-	KOG0054 Multidrug resistance-associated protein/mitoxantrone resistance protein, ABC superfamily Q Secondary metabolites biosynthesis, transport and catabolism	-
Sarc_034135	locus=LA2157_chr12:51369384:51375183:+ ABC transporter B family member 21 OS=Arabidopsis thaliana GN=ABCB21 PE=1 SV=2	PF13191.1 AAA ATPase domain #PF00005.22 ABC transporter #PF13401.1 AAA domain #PF02463.14 RecF/RecN/SMC N terminal domain #PF13304.1 AAA domain #PF13207.1 AAA domain #PF13555.1 P-loop containing region of AAA domain #PF03193.11 Protein of unknown function, DUF258 #PF09818.4 Predicted ATPase of the ABC class #PF00664.18 ABC transporter transmembrane region #	-	-	KOG0054 Multidrug resistance-associated protein/mitoxantrone resistance protein, ABC superfamily Q Secondary metabolites biosynthesis, transport and catabolism	-
Sarc_034134	locus=LA2157_chr12:51344413:51349270:- Two-pore potassium channel 5 OS=Arabidopsis thaliana GN=TPK5 PE=1 SV=1	PF07885.11 Ion channel #	-	-	KOG1418 Tandem pore domain K+ channel P Inorganic ion transport and metabolism	-
Sarc_034133	-	PF00226.26 DnaJ domain #	-	-	-	-
Sarc_034132	locus=LA2157_chr12:51334246:51336219:+ Protein TolB OS=Pelobacter carbinolicus (strain DSM 2380 / Gra Bd 1) GN=tolB PE=3 SV=2	PF00930.16 Dipeptidyl peptidase IV (DPP IV) N-terminal region #PF07676.7 WD40-like Beta Propeller Repeat #	-	-	TWOG0245 Unnamed protein X --	-
Sarc_034131	-	-	-	-	LSE1654 A Unnamed protein X --	-
Sarc_034130	locus=LA2157_chr12:51311835:51315169:+ Probable protein phosphatase 2C 47 OS=Oryza sativa subsp. japonica GN=Os05g0134200 PE=2 SV=1	PF13672.1 Protein phosphatase 2C #PF00481.16 Protein phosphatase 2C #	-	-	KOG0699 Serine/threonine protein phosphatase T Signal transduction mechanisms	CAN60055.1|GT31 67.56 299 95 2 23 320 790 1087 2e-119 372
Sarc_034129	locus=LA2157_chr12:51290187:51293526:- Nitrogen regulatory protein P-II homolog OS=Arabidopsis thaliana GN=GLB1 PE=1 SV=1	PF00543.17 Nitrogen regulatory protein P-II #	-	-	-	-
Sarc_034128	locus=LA2157_chr12:51284004:51285025:- Myb-related protein 305 OS=Antirrhinum majus GN=MYB305 PE=2 SV=1	PF13921.1 Myb-like DNA-binding domain #PF00249.26 Myb-like DNA-binding domain #	-	-	KOG0048 Transcription factor, Myb superfamily K Transcription	-
Sarc_034127	locus=LA2157_chr12:51261897:51262287:- Pentatricopeptide repeat-containing protein At4g33170 OS=Arabidopsis thaliana GN=PCMP-H53 PE=3 SV=1	-	-	-	-	-
Sarc_034126	locus=LA2157_chr12:51255277:51255647:+ Putative pentatricopeptide repeat-containing protein At1g69350, mitochondrial OS=Arabidopsis thaliana GN=PCMP-E66 PE=3 SV=1	-	-	-	-	-
Sarc_034125	-	-	-	-	-	-
Sarc_034124	-	-	-	-	-	-
Sarc_034123	locus=LA2157_chr12:51215320:51216346:- Myb-related protein 305 OS=Antirrhinum majus GN=MYB305 PE=2 SV=1	PF00249.26 Myb-like DNA-binding domain #PF13921.1 Myb-like DNA-binding domain #	-	-	KOG0048 Transcription factor, Myb superfamily K Transcription	-
Sarc_034122	locus=LA2157_chr12:51206007:51210949:- Pentatricopeptide repeat-containing protein At3g29230 OS=Arabidopsis thaliana GN=PCMP-E27 PE=2 SV=1	PF01535.15 PPR repeat #PF13041.1 PPR repeat family #	-	-	-	-
Sarc_034121	locus=LA2157_chr12:51155052:51156090:- Myb-related protein 340 OS=Antirrhinum majus GN=MYB340 PE=2 SV=1	PF00249.26 Myb-like DNA-binding domain #PF13921.1 Myb-like DNA-binding domain #	-	-	KOG0048 Transcription factor, Myb superfamily K Transcription	-
Sarc_034120	locus=LA2157_chr12:51152126:51153343:- Pentatricopeptide repeat-containing protein At4g18750, chloroplastic OS=Arabidopsis thaliana GN=PCMP-H45 PE=2 SV=1	-	-	-	-	-
Sarc_034119	locus=LA2157_chr12:51111052:51112226:- Myb-related protein 340 OS=Antirrhinum majus GN=MYB340 PE=2 SV=1	PF00249.26 Myb-like DNA-binding domain #PF13921.1 Myb-like DNA-binding domain #	-	-	KOG0048 Transcription factor, Myb superfamily K Transcription	-
Sarc_034118	locus=LA2157_chr12:51108183:51109425:- Pentatricopeptide repeat-containing protein At1g62260, mitochondrial OS=Arabidopsis thaliana GN=PCMP-E10 PE=2 SV=1	PF13041.1 PPR repeat family #PF01535.15 PPR repeat #	-	-	-	-
Sarc_034117	locus=LA2157_chr12:51060181:51061222:- Myb-related protein 305 OS=Antirrhinum majus GN=MYB305 PE=2 SV=1	PF13921.1 Myb-like DNA-binding domain #PF00249.26 Myb-like DNA-binding domain #	-	-	KOG0048 Transcription factor, Myb superfamily K Transcription	-
Sarc_034116	locus=LA2157_chr12:51040491:51040921:+ Pentatricopeptide repeat-containing protein At2g21090 OS=Arabidopsis thaliana GN=PCMP-E48 PE=2 SV=1	-	-	-	-	-
Sarc_034115	locus=LA2157_chr12:50969770:50971933:- Pentatricopeptide repeat-containing protein At4g02750 OS=Arabidopsis thaliana GN=PCMP-H24 PE=3 SV=1	PF13041.1 PPR repeat family #PF01535.15 PPR repeat #PF12854.2 PPR repeat #PF13812.1 Pentatricopeptide repeat domain #	-	-	KOG4197 FOG: PPR repeat R General function prediction only	-
Sarc_034114	locus=LA2157_chr12:50969113:50969454:+ Transcription factor UPBEAT1 OS=Arabidopsis thaliana GN=UPB1 PE=2 SV=1	-	-	-	-	-
Sarc_034113	locus=LA2157_chr12:50961080:50965803:+ Pentatricopeptide repeat-containing protein At2g31400, chloroplastic OS=Arabidopsis thaliana GN=At2g31400 PE=2 SV=1	PF06239.6 Evolutionarily conserved signalling intermediate in Toll pathway #PF13041.1 PPR repeat family #PF01535.15 PPR repeat #PF12854.2 PPR repeat #PF13812.1 Pentatricopeptide repeat domain #	-	-	KOG4197 FOG: PPR repeat R General function prediction only	NP_193724.1|GT32 25.31 478 292 8 183 620 830 1282 4e-35 146
Sarc_034112	locus=LA2157_chr12:50932966:50960177:+ Nodal modulator 3 OS=Homo sapiens GN=NOMO3 PE=2 SV=2	PF14686.1 Polysaccharide lyase family 4, domain II #PF13620.1 Carboxypeptidase regulatory-like domain #PF09430.5 Protein of unknown function (DUF2012) #PF13715.1 Domain of unknown function (DUF4480) #PF05738.8 Cna protein B-type domain #	-	-	KOG1948 Metalloproteinase-related collagenase pM5 O Posttranslational modification, protein turnover, chaperones	-
Sarc_034111	locus=LA2157_chr12:50928398:50931061:+ Receptor-like protein kinase ANXUR1 OS=Arabidopsis thaliana GN=ANX1 PE=2 SV=1	PF00069.20 Protein kinase domain #PF07714.12 Protein tyrosine kinase #PF12819.2 Carbohydrate-binding protein of the ER #PF11721.3 Di-glucose binding within endoplasmic reticulum #	-	-	LSE0057 A Protein kinase, contains LysM domains T Signal transduction mechanisms	CAN76207.1|GT31 28.33 293 162 6 572 850 1297 1555 1e-25 116
Sarc_034110	locus=LA2157_chr12:50924009:50926648:+ Receptor-like protein kinase ANXUR1 OS=Arabidopsis thaliana GN=ANX1 PE=2 SV=1	PF12819.2 Carbohydrate-binding protein of the ER #PF07714.12 Protein tyrosine kinase #PF11721.3 Di-glucose binding within endoplasmic reticulum #PF00069.20 Protein kinase domain #	-	-	LSE0057 A Protein kinase, contains LysM domains T Signal transduction mechanisms	CAN76207.1|GT31 28.39 310 172 8 563 857 1297 1571 3e-24 112
Sarc_034109	locus=LA2157_chr12:50907722:50914601:- Linoleate 9S-lipoxygenase B OS=Solanum lycopersicum GN=LOX1.2 PE=2 SV=1	PF00305.14 Lipoxygenase #	-	-	-	-
Sarc_034108	-	-	-	-	LSE1946 A Unnamed protein X --	-
Sarc_034107	locus=LA2157_chr12:50892874:50894717:- DELLA protein RGL1 OS=Arabidopsis thaliana GN=RGL1 PE=1 SV=1	PF03514.9 GRAS domain family #	-	-	LSE0487 A Gibberellin response modulator/Predicted transcription factor TK Signal transduction mechanisms;Transcription	-
Sarc_034106	locus=LA2157_chr12:50890530:50891930:+ Pentatricopeptide repeat-containing protein At1g09220, mitochondrial OS=Arabidopsis thaliana GN=PCMP-E25 PE=2 SV=1	PF13812.1 Pentatricopeptide repeat domain #PF12854.2 PPR repeat #PF01535.15 PPR repeat #PF13041.1 PPR repeat family #	-	-	KOG4197 FOG: PPR repeat R General function prediction only	-
Sarc_034105	locus=LA2157_chr12:50883751:50884134:- Calvin cycle protein CP12-2, chloroplastic OS=Arabidopsis thaliana GN=CP12-2 PE=1 SV=1	PF02672.10 CP12 domain #	-	-	LSE1546 A Unnamed protein X --	-
Sarc_034104	locus=LA2157_chr12:50882482:50882916:+ Ocs element-binding factor 1 OS=Zea mays GN=OBF1 PE=2 SV=2	PF00170.16 bZIP transcription factor #PF07716.10 Basic region leucine zipper #	-	-	LSE0037 A R2R3-type MYB transcription factors/VIP1, involved in Agrobacterium VirE2 nuclear import and infectivity KR Transcription;General function prediction only	-
Sarc_034103	locus=LA2157_chr12:50867287:50879556:- Vacuolar protein sorting-associated protein 51 homolog OS=Mus musculus GN=Vps51 PE=2 SV=2	PF06148.6 COG (conserved oligomeric Golgi) complex component, COG2 #PF08700.6 Vps51/Vps67 #PF15469.1 Exocyst complex component Sec5 #PF04124.7 Dor1-like family #	-	-	KOG2346 Uncharacterized conserved protein S Function unknown	-
Sarc_034102	locus=LA2157_chr12:50857554:50861613:- GTP-binding protein SAR1A OS=Arabidopsis thaliana GN=SAR1A PE=2 SV=1	PF00071.17 Ras family #PF09439.5 Signal recognition particle receptor beta subunit #PF00503.15 G-protein alpha subunit #PF08477.8 Miro-like protein #PF00025.16 ADP-ribosylation factor family #PF01926.18 50S ribosome-binding GTPase #	-	-	KOG0077 Vesicle coat complex COPII, GTPase subunit SAR1 U Intracellular trafficking, secretion, and vesicular transport	-
Sarc_034101	-	PF00515.23 Tetratricopeptide repeat #PF13414.1 TPR repeat #PF07719.12 Tetratricopeptide repeat #	-	-	LSE1395 A Unnamed protein X --	-
Sarc_034100	locus=LA2157_chr12:50839559:50847765:+ BRCT domain-containing protein At4g02110 OS=Arabidopsis thaliana GN=At4g02110 PE=1 SV=3	PF00628.24 PHD-finger #PF00533.21 BRCA1 C Terminus (BRCT) domain #PF12738.2 twin BRCT domain #	-	-	KOG1929 Nucleotide excision repair factor NEF2, RAD4/CUT5 component L Replication, recombination and repair	-
Sarc_034099	-	PF09331.6 Domain of unknown function (DUF1985) #	-	-	-	-
Sarc_034098	locus=LA2157_chr12:50825387:50829924:+ Uncharacterized protein At2g39910 OS=Arabidopsis thaliana GN=At2g39910 PE=2 SV=2	PF10521.4 Protein of unknown function (DUF2454) #	-	-	-	-
Sarc_034097	locus=LA2157_chr12:50751542:50753406:- Transcription factor MYB12 OS=Arabidopsis thaliana GN=MYB12 PE=2 SV=1	PF00249.26 Myb-like DNA-binding domain #PF13921.1 Myb-like DNA-binding domain #	-	-	KOG0048 Transcription factor, Myb superfamily K Transcription	-
Sarc_034096	locus=LA2157_chr12:50730359:50735873:- Importin subunit alpha OS=Solanum lycopersicum PE=2 SV=2	PF00514.18 Armadillo/beta-catenin-like repeat #PF02985.17 HEAT repeat #PF01749.15 Importin beta binding domain #PF13513.1 HEAT-like repeat #PF13646.1 HEAT repeats #PF11698.3 V-ATPase subunit H #PF04826.8 Armadillo-like #	-	-	KOG0166 Karyopherin (importin) alpha U Intracellular trafficking, secretion, and vesicular transport	-
Sarc_034095	-	-	-	-	-	-
Sarc_034094	-	-	-	-	-	-
Sarc_034093	locus=LA2157_chr12:50685012:50691011:- Kinesin-4 OS=Arabidopsis thaliana GN=ATK4 PE=1 SV=2	PF00225.18 Kinesin motor domain #PF00307.26 Calponin homology (CH) domain #	-	-	KOG0246 Kinesin-like protein Z Cytoskeleton	-
Sarc_034092	locus=LA2157_chr12:50675529:50679617:+ Probable polygalacturonase OS=Vitis vinifera GN=GSVIVT00026920001 PE=1 SV=1	PF00295.12 Glycosyl hydrolases family 28 #PF12708.2 Pectate lyase superfamily protein #	-	-	TWOG0115 Endo-polygalacturonase R General function prediction only	ABB55373.1|GH28 75.40 439 102 2 19 457 47 479 0.0 656
Sarc_034091	locus=LA2157_chr12:50664137:50666421:- Pentatricopeptide repeat-containing protein At1g74630 OS=Arabidopsis thaliana GN=PCMP-H71 PE=2 SV=1	PF13041.1 PPR repeat family #PF01535.15 PPR repeat #PF13812.1 Pentatricopeptide repeat domain #PF12854.2 PPR repeat #	-	-	KOG4197 FOG: PPR repeat R General function prediction only	-
Sarc_034090	-	-	-	-	-	-
Sarc_034089	-	-	-	-	-	-
Sarc_034088	locus=LA2157_chr12:50654307:50655184:- Pentatricopeptide repeat-containing protein At5g16420, mitochondrial OS=Arabidopsis thaliana GN=At5g16420 PE=2 SV=1	PF13812.1 Pentatricopeptide repeat domain #PF12854.2 PPR repeat #PF01535.15 PPR repeat #PF13041.1 PPR repeat family #	-	-	KOG4197 FOG: PPR repeat R General function prediction only	NP_193724.1|GT32 26.25 240 151 2 54 267 764 1003 1e-23 101
Sarc_034087	locus=LA2157_chr12:50642863:50643882:- UDP-N-acetylglucosamine 1-carboxyvinyltransferase 2 OS=Bacillus halodurans (strain ATCC BAA-125 / DSM 18197 / FERM 7344 / JCM 9153 / C-125) GN=murA2 PE=3 SV=1	-	-	-	-	-
Sarc_034086	locus=LA2157_chr12:50578572:50601088:- Fumarate hydratase 1, mitochondrial OS=Arabidopsis thaliana GN=FUM1 PE=1 SV=2	PF10415.4 Fumarase C C-terminus #PF00206.15 Lyase #	-	-	KOG1170 Diacylglycerol kinase I Lipid transport and metabolism	-
Sarc_034085	locus=LA2157_chr12:50414042:50422733:- Thiosulfate/3-mercaptopyruvate sulfurtransferase 1, mitochondrial OS=Arabidopsis thaliana GN=STR1 PE=1 SV=1	-	-	-	-	-
Sarc_034084	locus=LA2157_chr12:50275526:50283696:- SKP1-like protein 1B OS=Arabidopsis thaliana GN=SKP1B PE=1 SV=1	PF01466.14 Skp1 family, dimerisation domain #PF03931.10 Skp1 family, tetramerisation domain #	-	-	KOG1724 SCF ubiquitin ligase, Skp1 component O Posttranslational modification, protein turnover, chaperones	-
Sarc_034083	-	-	-	-	-	-
Sarc_034082	-	-	-	-	-	-
Sarc_034081	-	PF03735.9 ENT domain #	-	-	KOG4675 Uncharacterized conserved protein, contains ENT domain R General function prediction only	-
Sarc_034080	-	-	-	-	-	-
Sarc_034079	-	-	-	-	-	-
Sarc_034078	locus=LA2157_chr12:50046346:50048079:+ Elongation factor 1-alpha OS=Solanum lycopersicum PE=2 SV=1	PF03143.12 Elongation factor Tu C-terminal domain #PF00223.14 Photosystem I psaA/psaB protein #	-	-	LSE2188 A Photosystem I P700 apoprotein A2 C Energy production and conversion	-
Sarc_034077	locus=LA2157_chr12:50045573:50046161:+ Elongation factor 1-alpha OS=Nicotiana tabacum PE=2 SV=1	PF00009.22 Elongation factor Tu GTP binding domain #	-	-	KOG0459 Polypeptide release factor 3 J Translation, ribosomal structure and biogenesis	-
Sarc_034076	locus=LA2157_chr12:50031069:50032496:- Elongation factor 1-alpha OS=Solanum lycopersicum PE=2 SV=1	PF03144.20 Elongation factor Tu domain 2 #PF14578.1 Elongation factor Tu domain 4 #PF00009.22 Elongation factor Tu GTP binding domain #PF03143.12 Elongation factor Tu C-terminal domain #	-	-	KOG0460 Mitochondrial translation elongation factor Tu J Translation, ribosomal structure and biogenesis	-
Sarc_034075	-	-	-	-	-	-
Sarc_034074	-	-	-	-	-	-
Sarc_034073	-	-	-	-	-	-
Sarc_034072	locus=LA2157_chr12:49730963:49745637:- E3 SUMO-protein ligase SIZ1 OS=Arabidopsis thaliana GN=SIZ1 PE=1 SV=2	PF02037.22 SAP domain #PF02891.15 MIZ/SP-RING zinc finger #PF00628.24 PHD-finger #	-	-	KOG2169 Zn-finger transcription factor K Transcription	-
Sarc_034071	locus=LA2157_chr12:49716818:49728936:- MLO-like protein 3 OS=Arabidopsis thaliana GN=MLO3 PE=2 SV=1	PF03094.10 Mlo family #	-	-	LSE0264 A Seven transmembrane protein Mlo R General function prediction only	-
Sarc_034070	-	-	-	-	-	-
Sarc_034069	locus=LA2157_chr12:49624233:49630259:- MLO-like protein 6 OS=Arabidopsis thaliana GN=MLO6 PE=2 SV=2	PF03094.10 Mlo family #	-	-	LSE0264 A Seven transmembrane protein Mlo R General function prediction only	-
Sarc_034068	-	-	-	-	-	-
Sarc_034067	-	-	-	-	-	-
Sarc_034066	locus=LA2157_chr12:49559555:49559887:- Protein transport protein Sec61 subunit beta OS=Arabidopsis thaliana GN=At2g45070 PE=2 SV=1	PF03911.11 Sec61beta family #	-	-	-	-
Sarc_034065	-	-	-	-	-	-
Sarc_034064	-	PF02902.14 Ulp1 protease family, C-terminal catalytic domain #	-	-	-	-
Sarc_034063	locus=LA2157_chr12:49488363:49500278:- E3 SUMO-protein ligase SIZ1 OS=Arabidopsis thaliana GN=SIZ1 PE=1 SV=2	PF13086.1 AAA domain #PF13604.1 AAA domain #PF13087.1 AAA domain #PF00628.24 PHD-finger #PF02891.15 MIZ/SP-RING zinc finger #	-	-	KOG1804 RNA helicase A RNA processing and modification	-
Sarc_034062	locus=LA2157_chr12:49416580:49417028:- Regulator of nonsense transcripts 1 homolog OS=Arabidopsis thaliana GN=UPF1 PE=1 SV=2	PF13087.1 AAA domain #PF13086.1 AAA domain #	-	-	KOG1801 tRNA-splicing endonuclease positive effector (SEN1) A RNA processing and modification	-
Sarc_034061	-	-	-	-	KOG1801 tRNA-splicing endonuclease positive effector (SEN1) A RNA processing and modification	-
Sarc_034060	-	-	-	-	-	-
Sarc_034059	-	PF09172.6 Domain of unknown function (DUF1943) #	-	-	-	-
Sarc_034058	locus=LA2157_chr12:49103733:49107379:+ Uncharacterized membrane protein At1g06890 OS=Arabidopsis thaliana GN=At1g06890 PE=1 SV=1	PF03151.11 Triose-phosphate Transporter family #	-	-	KOG1441 Glucose-6-phosphate/phosphate and phosphoenolpyruvate/phosphate antiporter GE Carbohydrate transport and metabolism;Amino acid transport and metabolism	-
Sarc_034057	-	PF05212.7 Protein of unknown function (DUF707) #	-	-	LSE0393 A Uncharacterized protein S Function unknown	-
Sarc_034056	locus=LA2157_chr12:49034229:49036987:+ Putative cyclic nucleotide-gated ion channel 15 OS=Arabidopsis thaliana GN=CNGC15 PE=3 SV=1	-	-	-	KOG0498 K+-channel ERG and related proteins, contain PAS/PAC sensor domain PT Inorganic ion transport and metabolism;Signal transduction mechanisms	-
Sarc_034055	locus=LA2157_chr12:48954105:48958248:+ Helicase protein MOM1 OS=Arabidopsis thaliana GN=MOM1 PE=1 SV=1	-	-	-	-	-
Sarc_034054	locus=LA2157_chr12:48945331:48947076:+ Helicase protein MOM1 OS=Arabidopsis thaliana GN=MOM1 PE=1 SV=1	-	-	-	-	-
Sarc_034053	locus=LA2157_chr12:48931127:48944626:+ Helicase protein MOM1 OS=Arabidopsis thaliana GN=MOM1 PE=1 SV=1	PF00176.18 SNF2 family N-terminal domain #	-	-	KOG0384 Chromodomain-helicase DNA-binding protein K Transcription	-
Sarc_034052	locus=LA2157_chr12:48909339:48923495:+ Chromodomain-helicase-DNA-binding protein 3 OS=Drosophila melanogaster GN=Chd3 PE=2 SV=3	-	-	-	-	-
Sarc_034051	-	-	-	-	-	-
Sarc_034050	-	-	-	-	-	-
Sarc_034049	-	-	-	-	-	-
Sarc_034048	-	-	-	-	-	-
Sarc_034047	-	-	-	-	-	-
Sarc_034046	locus=LA2157_chr12:48387242:48387810:- Probable LRR receptor-like serine/threonine-protein kinase At1g53430 OS=Arabidopsis thaliana GN=At1g53430 PE=1 SV=1	PF07714.12 Protein tyrosine kinase #	-	-	-	-
Sarc_034045	-	-	-	-	-	-
Sarc_034044	locus=LA2157_chr12:48329582:48331674:+ High affinity nitrate transporter 2.4 OS=Arabidopsis thaliana GN=NRT2.4 PE=2 SV=1	PF07690.11 Major Facilitator Superfamily #	-	-	LSE0461 A High affinity nitrate transporter P Inorganic ion transport and metabolism	-
Sarc_034043	locus=LA2157_chr12:48279857:48280284:+ SNF1-related protein kinase regulatory subunit beta-3 OS=Arabidopsis thaliana GN=KINB3 PE=1 SV=1	PF04739.10 5'-AMP-activated protein kinase beta subunit, interation domain #	-	-	KOG1616 Protein involved in Snf1 protein kinase complex assembly G Carbohydrate transport and metabolism	-
Sarc_034042	-	-	-	-	-	-
Sarc_034041	-	PF12906.2 RING-variant domain #	-	-	KOG1609 Protein involved in mRNA turnover and stability A RNA processing and modification	-
Sarc_034040	-	-	-	-	-	-
Sarc_034039	-	-	-	-	-	-
Sarc_034038	-	-	-	-	-	-
Sarc_034037	-	-	-	-	-	-
Sarc_034036	-	-	-	-	-	-
Sarc_034035	locus=LA2157_chr12:47762078:47763584:+ Probable aquaporin PIP2-1 OS=Oryza sativa subsp. japonica GN=PIP2-1 PE=2 SV=1	PF00230.15 Major intrinsic protein #	-	-	KOG0223 Aquaporin (major intrinsic protein family) G Carbohydrate transport and metabolism	-
Sarc_034034	locus=LA2157_chr12:47735268:47753718:+ Type-1 glutamine synthetase 1 OS=Dictyostelium discoideum GN=glnA1 PE=3 SV=1	PF00120.19 Glutamine synthetase, catalytic domain #	-	-	KOG0683 Glutamine synthetase E Amino acid transport and metabolism	-
Sarc_034033	locus=LA2157_chr12:47715095:47726130:+ Protein fluG OS=Emericella nidulans (strain FGSC A4 / ATCC 38163 / CBS 112.46 / NRRL 194 / M139) GN=fluG PE=1 SV=1	PF04909.9 Amidohydrolase #	-	-	KOG0683 Glutamine synthetase E Amino acid transport and metabolism	-
Sarc_034032	locus=LA2157_chr12:47482911:47485454:- Elongation factor 1-gamma 2 OS=Oryza sativa subsp. japonica GN=Os02g0220500 PE=1 SV=2	PF13410.1 Glutathione S-transferase, C-terminal domain #PF00043.20 Glutathione S-transferase, C-terminal domain #PF02798.15 Glutathione S-transferase, N-terminal domain #PF14497.1 Glutathione S-transferase, C-terminal domain #PF13417.1 Glutathione S-transferase, N-terminal domain #PF13409.1 Glutathione S-transferase, N-terminal domain #PF00647.14 Elongation factor 1 gamma, conserved domain #	-	-	KOG1627 Translation elongation factor EF-1 gamma J Translation, ribosomal structure and biogenesis	-
Sarc_034031	-	-	-	-	-	-
Sarc_034030	-	-	-	-	-	-
Sarc_034029	-	-	-	-	-	-
Sarc_034028	locus=LA2157_chr12:46667286:46674648:- Probable gamma-secretase subunit PEN-2 OS=Arabidopsis thaliana GN=At5g09310 PE=2 SV=1	PF10251.4 Presenilin enhancer-2 subunit of gamma secretase #	-	-	KOG3402 Predicted membrane protein S Function unknown	-
Sarc_034027	-	-	-	-	-	-
Sarc_034026	locus=LA2157_chr12:46602835:46616217:- Putative transcription factor C16C4.22 OS=Schizosaccharomyces pombe (strain 972 / ATCC 24843) GN=SPCC16C4.22 PE=3 SV=1	PF00808.18 Histone-like transcription factor (CBF/NF-Y) and archaeal histone #	-	-	-	-
Sarc_034025	-	-	-	-	-	-
Sarc_034024	-	-	-	-	-	-
Sarc_034023	-	-	-	-	LSE1581 A Unnamed protein X --	-
Sarc_034022	-	-	-	-	-	-
Sarc_034021	-	-	-	-	-	-
Sarc_034020	-	-	-	-	-	-
Sarc_034019	-	-	-	-	-	-
Sarc_034018	-	-	-	-	-	-
Sarc_034017	-	-	-	-	-	-
Sarc_034016	-	-	-	-	-	-
Sarc_034015	locus=LA2157_chr12:44575766:44578329:- UDP-glycosyltransferase 85A1 OS=Arabidopsis thaliana GN=UGT85A1 PE=1 SV=1	PF00201.13 UDP-glucoronosyl and UDP-glucosyl transferase #	-	-	KOG1192 UDP-glucuronosyl and UDP-glucosyl transferase GC Carbohydrate transport and metabolism;Energy production and conversion	CBD06677.1|GT1 44.20 448 235 8 43 477 15 460 1e-123 370
Sarc_034014	-	-	-	-	-	-
Sarc_034013	locus=LA2157_chr12:44490118:44509038:- Serine/threonine-protein phosphatase 6 regulatory subunit 3 OS=Gallus gallus GN=PPP6R3 PE=2 SV=1	PF04499.10 SIT4 phosphatase-associated protein #	-	-	KOG2073 SAP family cell cycle dependent phosphatase-associated protein D Cell cycle control, cell division, chromosome partitioning	-
Sarc_034012	-	-	-	-	-	-
Sarc_034011	-	-	-	-	-	-
Sarc_034010	-	-	-	-	-	-
Sarc_034009	-	-	-	-	-	-
Sarc_034008	-	PF13291.1 ACT domain #PF01842.20 ACT domain #PF13740.1 ACT domain #	-	-	LSE0439 A Predicted uridylyl transferase, contains ACT domain R General function prediction only	-
Sarc_034007	-	-	-	-	-	-
Sarc_034006	-	-	-	-	-	-
Sarc_034005	locus=LA2157_chr12:43224938:43226054:- Protein EIN4 OS=Arabidopsis thaliana GN=EIN4 PE=1 SV=1	-	-	-	KOG0519 Sensory transduction histidine kinase T Signal transduction mechanisms	-
Sarc_034004	locus=LA2157_chr12:43171183:43172729:+ Putative ribonuclease H protein At1g65750 OS=Arabidopsis thaliana GN=At1g65750 PE=3 SV=1	-	-	-	-	-
Sarc_034003	-	-	-	-	-	-
Sarc_034002	locus=LA2157_chr12:42521372:42522502:+ Uncharacterized protein PF07_0086 OS=Plasmodium falciparum (isolate 3D7) GN=PF07_0086 PE=4 SV=1	PF13505.1 Outer membrane protein beta-barrel domain #PF09172.6 Domain of unknown function (DUF1943) #PF04338.7 Protein of unknown function, DUF481 #	-	-	-	-
Sarc_034001	-	-	-	-	-	-
Sarc_034000	-	PF09172.6 Domain of unknown function (DUF1943) #	-	-	-	-
Sarc_033999	-	-	-	-	-	-
Sarc_033998	-	-	-	-	-	-
Sarc_033997	-	-	-	-	-	-
Sarc_033996	-	-	-	-	-	-
Sarc_033995	-	-	-	-	-	-
Sarc_033994	-	-	-	-	-	-
Sarc_033993	locus=LA2157_chr12:42331687:42334022:- Probable transporter MCH1 OS=Yarrowia lipolytica (strain CLIB 122 / E 150) GN=MCH1 PE=3 SV=1	PF06813.8 Nodulin-like #	-	-	TWOG0181 Predicted monocarboxylate transporter/nodulin related protein GR Carbohydrate transport and metabolism;General function prediction only	-
Sarc_033992	locus=LA2157_chr12:42170703:42172342:- Endoribonuclease YbeY OS=Brevibacillus brevis (strain 47 / JCM 6285 / NBRC 100599) GN=ybeY PE=3 SV=1	PF02130.12 Uncharacterized protein family UPF0054 #	-	-	-	-
Sarc_033991	-	-	-	-	LSE1654 A Unnamed protein X --	-
Sarc_033990	-	-	-	-	-	-
Sarc_033989	-	-	-	-	-	-
Sarc_033988	-	-	-	-	-	-
Sarc_033987	-	-	-	-	-	-
Sarc_033986	locus=LA2157_chr12:41491640:41500302:- Protein DJ-1 homolog B OS=Arabidopsis thaliana GN=DJ1B PE=2 SV=1	-	-	-	-	-
Sarc_033985	-	-	-	-	-	-
Sarc_033984	locus=LA2157_chr12:41347073:41347478:+ Protein app1 OS=Schizosaccharomyces pombe (strain 972 / ATCC 24843) GN=app1 PE=2 SV=1	-	-	-	-	-
Sarc_033983	-	-	-	-	-	-
Sarc_033982	-	-	-	-	-	-
Sarc_033981	-	-	-	-	-	-
Sarc_033980	-	-	-	-	-	-
Sarc_033979	locus=LA2157_chr12:41248506:41250431:+ Putative clathrin assembly protein At2g25430 OS=Arabidopsis thaliana GN=At2g25430 PE=1 SV=2	PF01417.15 ENTH domain #PF07651.11 ANTH domain #	-	-	KOG0251 Clathrin assembly protein AP180 and related proteins, contain ENTH domain TU Signal transduction mechanisms;Intracellular trafficking, secretion, and vesicular transport	-
Sarc_033978	-	-	-	-	-	-
Sarc_033977	locus=LA2157_chr12:40782578:40800410:+ Large proline-rich protein bag6 OS=Xenopus tropicalis GN=Bag6 PE=2 SV=1	PF11976.3 Ubiquitin-2 like Rad60 SUMO-like #PF00240.18 Ubiquitin family #	-	-	KOG4248 Ubiquitin-like protein, regulator of apoptosis O Posttranslational modification, protein turnover, chaperones	-
Sarc_033976	-	-	-	-	-	-
Sarc_033974	locus=LA2157_chr12:40684728:40686511:- Ribosomal N-lysine methyltransferase 4 OS=Saccharomyces cerevisiae (strain ATCC 204508 / S288c) GN=RKM4 PE=1 SV=1	-	-	-	KOG1338 Uncharacterized conserved protein S Function unknown	-
Sarc_033973	-	-	-	-	-	-
Sarc_033972	-	-	-	-	-	-
Sarc_033971	-	-	-	-	-	-
Sarc_033970	-	-	-	-	KOG1338 Uncharacterized conserved protein S Function unknown	-
Sarc_033969	-	-	-	-	-	-
Sarc_033968	-	-	-	-	LSE1725 A Unnamed protein X --	-
Sarc_033967	locus=LA2157_chr12:40465256:40473970:+ Ankyrin repeat domain-containing protein 13B OS=Mus musculus GN=Ankrd13b PE=2 SV=1	PF12796.2 Ankyrin repeats (3 copies) #PF11904.3 GPCR-chaperone #PF13857.1 Ankyrin repeats (many copies) #	-	-	KOG0522 Ankyrin repeat protein R General function prediction only	-
Sarc_033966	-	-	-	-	-	-
Sarc_033965	locus=LA2157_chr12:40300858:40304425:+ Flowering time control protein FPA OS=Arabidopsis thaliana GN=FPA PE=2 SV=2	PF13893.1 RNA recognition motif. (a.k.a. RRM, RBD, or RNP domain) #PF14259.1 RNA recognition motif (a.k.a. RRM, RBD, or RNP domain) #PF00076.17 RNA recognition motif. (a.k.a. RRM, RBD, or RNP domain) #	-	-	KOG0118 FOG: RRM domain R General function prediction only	-
Sarc_033964	locus=LA2157_chr12:40233230:40248075:- U4/U6 small nuclear ribonucleoprotein Prp3 OS=Bos taurus GN=PRPF3 PE=2 SV=1	PF08572.5 pre-mRNA processing factor 3 (PRP3) #PF06544.7 Protein of unknown function (DUF1115) #	-	-	KOG2769 Putative u4/u6 small nuclear ribonucleoprotein A RNA processing and modification	-
Sarc_033963	-	-	-	-	-	-
Sarc_033962	-	-	-	-	-	-
Sarc_033961	-	-	-	-	-	-
Sarc_033960	locus=LA2157_chr12:39921019:39922881:+ UDP-N-acetylglucosamine 1-carboxyvinyltransferase 3 OS=Thermoanaerobacter tengcongensis (strain DSM 15242 / JCM 11007 / NBRC 100824 / MB4) GN=murA3 PE=3 SV=1	-	-	-	-	-
Sarc_033959	locus=LA2157_chr12:39769247:39769979:- Glutamate receptor 2.3 OS=Arabidopsis thaliana GN=GLR2.3 PE=2 SV=1	-	-	-	-	-
Sarc_033958	-	-	-	-	-	-
Sarc_033957	-	-	-	-	-	-
