# Supplementary material for: Chromosome‐scale genome assembly‐assisted identification of Mi‐9 gene in Solanum arcanum accession LA2157, conferring heat‐stable resistance to Meloidogyne incognita
Source: Plant Biotechnol J. 2023 Apr 19;21(7):1496–509. doi: 10.1111/pbi.14055 (PMC10281608; doi:10.1111/pbi.14055)
Supplement: Supplementary file 2 — Table S1 Nanopore raw data and final assembled data of LA2157 genome. Table S2 Statistics of the LA2157 genome assembly and comparison with S. lycopersicum Heinz 1706 and S. pimpinellifolium LA2093. Table S3 The gene function annotation of LA1257. Table S4 Collinearity analysis between LA2157 and two susceptible species (Heinz 1706 and LA2093). Table S5 The genetic locus of NBS‐LRR genes in LA2157. Table S6 NBS‐LRR genes identified from the genome of LA2157, S. pimpinellifolium LA2093 and S. lycopersicum (Sly). Table S7 The gene function annotation of candidate Sarc_034200 region. Table S8 NBS‐LRR genes identified from706 kb region of LA2157, S. pimpinellifolium LA2093 and S. lycopersicum Heinz 1706. Table S9 Primes for silenced fragments of Sarc_034200 candidate genes. Table S10 qPCR primers for detection of the efficiency of gene silencing. Table S11 Primers for detection of Sarc_034200 T0 generation transgenic plants. [file PBI-21-1496-s001.zip › Supplementary materials-Table.S8.xlsx]

## Sheet: Table S8
Table S8 NBS-LRR genes identified from706 kb region of LA2157, S. pimpinellifolium LA2093 and S. lycopersicum Heinz 1706
	LA2157	S. pimpinellifolium LA2093	S. lycopersicum Heinz 1706
Software annotation	Sarc_034194	none	Solyc06g008730.3
	Sarc_034196
	Sarc_034198
	Sarc_034200
	Sarc_034201
	Sarc_034228
	Sarc_034231
manual annotation		SPIMP06g0180000	Solyc06g043211.1 (loci: ch06__2726380__2734201)
		SPIMP06g0179721 (loci: ch06__2467643__2475470)	Solyc06g043251.4 (loci: ch06__2707177__2714983)
		SPIMP06g0179761 (loci: ch06__2503953__2511780)	Solyc06g036301.4 (loci: ch06__2365200__2373027)
		SPIMP06g0180051 (loci: ch06__2866679__2874500)	Solyc06g043158.1 (loci: ch06__2748363__2756193)
		SPIMP06g0180053 (loci: ch06__2845109__2852924)	Solyc06g036061.4 (loci: ch06__2329007__2367141)
		SPIMP06g0180052 (loci: ch06__2888782__2896612)
